# Supplementary material for: Aqua­(2-hydr­oxy-5-sulfonatobenzoato-κO 1)bis­(2-phenyl-1H-1,3,7,8-tetra­aza­cyclo­penta­[l]phenanthrene-κ2 N 7,N 8)zinc(II)
Source: Acta Crystallogr Sect E Struct Rep Online. 2009 Oct 3;65(Pt 11):m1282–3. doi: 10.1107/S1600536809039154 (PMC2971279; doi:10.1107/S1600536809039154)
Supplement: Supplementary file 1 [file e-65-m1282-sup1.cif]

##############################################################################
###                                                                        ###
###        Electronic paper (Acta Crystallographica Section E)             ###
###                                                                        ###
##############################################################################
#                                                                            #
# This CIF contains the data in a paper accepted for publication in Acta     #
# Crystallographica Section E. It conforms to the requirements of Notes      #
# for Authors for Section E, and has been peer reviewed under the auspices   #
# of the IUCr Commission on Journals.                                        #
#                                                                            #
# Full details of the Crystallographic Information File format               #
# are given in the paper "The Crystallographic Information File (CIF):       #
# a New Standard Archive File for Crystallography" by S. R. Hall, F. H.      #
# Allen and I. D. Brown [Acta Cryst. (1991), A47, 655-685].                  #
#                                                                            #
# The current version of the core CIF dictionary is obtainable from          #
# ftp://ftp.iucr.org/pub/cif_core.dic. The current version number is 2.4.    #
#                                                                            #
# Software is freely available for graphical display of the structure(s) in  #
# this CIF.  For information consult the CIF home page http://www.iucr.org/  #
# cif/home.html                                                              #
#                                                                            #
# This file may be used for bona fide research purposes within the           #
# scientific community so long as proper attribution is given to the journal # 
# article from which it was obtained.                                        #
#                                                                            #
##############################################################################
                                             
data_global
_audit_creation_method     'SHELXL97'
_journal_date_recd_electronic     2009-09-25
_journal_date_accepted     2009-09-26
_journal_name_full     'Acta Crystallographica, Section E'
_journal_year     2009
_journal_volume     65
_journal_issue     11
_journal_page_first     m1282
_journal_page_last     m1283
_journal_paper_category     QM
_journal_coeditor_code     HB5120
_publ_contact_author_name     'Yong-Sheng Yan'
_publ_contact_author_address
;
School of Chemistry and Chemical Engineering, Jiangsu University,
Zhenjiang 212013, People's Republic of China
;
_publ_contact_author_email     yys@ujs.edu.cn
_publ_contact_author_fax     ?
_publ_contact_author_phone     ?
_publ_section_title
;\
Aqua(2-hydroxy-5-sulfonatobenzoato-\k<i>O</i>^1^)bis(2-phenyl-1<i>H</i>-1,3,7,\
8-tetraazacyclopenta[<i>l</i>]phenanthrene-\k^2^<i>N</i>^7^,<i>N</i>^8^)\
zinc(II)
;
loop_
    _publ_author_name
    _publ_author_address
    'Qiang Han'
;
School of Material Science and Engineering, Jiangsu University,
Zhenjiang 212013, People's Republic of China
;
    'Xiang-Cheng Wang'
;
School of Chemistry and Chemical Engineering, Jiangsu University,
Zhenjiang 212013, People's Republic of China
;
    'Xiu-Ying Li'
;
School of Chemistry and Chemical Engineering, Jiangsu University,
Zhenjiang 212013, People's Republic of China
;
    'Guan-Xin Yao'
;
School of Material Science and Engineering, Jiangsu University,
Zhenjiang 212013, People's Republic of China
;
    'Yong-Sheng Yan'
;
School of Chemistry and Chemical Engineering, Jiangsu University,
Zhenjiang 212013, People's Republic of China
;
data_I
_audit_creation_method     SHELXL-97
_chemical_name_systematic
;\
Aqua(2-hydroxy-5-sulfonatobenzoato-\k<i>O</i>^1^)bis(2-phenyl-1<i>H</i>-1,3,7,\
8-tetraazacyclopenta[<i>l</i>]phenanthrene-\k^2^<i>N</i>^7^,<i>N</i>^8^)\
zinc(II)
;
_chemical_name_common     ?
_chemical_formula_moiety     'C45 H30 N8 O7 S Zn'
_chemical_formula_sum     'C45 H30 N8 O7 S Zn'
_chemical_formula_iupac     '[Zn (C7 H4 O6 S) (C19 H12 N4)2 (H2 O)]'
_chemical_formula_weight     892.20
_chemical_melting_point     ?
_symmetry_cell_setting     Monoclinic
_symmetry_space_group_name_H-M     'P 21/n'
_symmetry_space_group_name_Hall     '-P 2yn'
loop_
    _symmetry_equiv_pos_as_xyz
    'x, y, z'
    '-x+1/2, y+1/2, -z+1/2'
    '-x, -y, -z'
    'x-1/2, -y-1/2, z-1/2'
_cell_length_a     8.3257(8)
_cell_length_b     25.926(2)
_cell_length_c     18.3271(13)
_cell_angle_alpha     90.00
_cell_angle_beta     101.259(8)
_cell_angle_gamma     90.00
_cell_volume     3879.8(6)
_cell_formula_units_Z     4
_cell_measurement_reflns_used     3619
_cell_measurement_theta_min     4.9076
_cell_measurement_theta_max     66.9928
_cell_measurement_temperature     292(2)
_exptl_crystal_description     block
_exptl_crystal_colour     yellow
_exptl_crystal_size_max     0.27
_exptl_crystal_size_mid     0.26
_exptl_crystal_size_min     0.23
_exptl_crystal_density_diffrn     1.527
_exptl_crystal_density_meas     1.527
_exptl_crystal_density_method     'not measured'
_exptl_crystal_F_000     1832
_exptl_absorpt_coefficient_mu     1.942
_exptl_absorpt_correction_type     multi-scan
_exptl_absorpt_process_details     '(Crys Alis RED; Oxford Diffraction, 2006)'
_exptl_absorpt_correction_T_min     0.621
_exptl_absorpt_correction_T_max     0.640
_exptl_special_details
;
;
_diffrn_ambient_temperature     292(2)
_diffrn_radiation_type     'Cu K\a'
_diffrn_radiation_wavelength     1.5418
_diffrn_radiation_source     'fine-focus sealed tube'
_diffrn_radiation_monochromator     'mirror'
_diffrn_measurement_device_type     'Oxford Diffraction Gemini R Ultra'
_diffrn_measurement_method     \w
_diffrn_detector_area_resol_mean     10.2375
_diffrn_reflns_number     15767
_diffrn_reflns_av_R_equivalents     0.0550
_diffrn_reflns_av_sigmaI/netI     0.0657
_diffrn_reflns_theta_min     4.92
_diffrn_reflns_theta_max     67.07
_diffrn_reflns_theta_full     67.07
_diffrn_measured_fraction_theta_max     0.985
_diffrn_measured_fraction_theta_full     0.985
_diffrn_reflns_limit_h_min     -9
_diffrn_reflns_limit_h_max     9
_diffrn_reflns_limit_k_min     -30
_diffrn_reflns_limit_k_max     30
_diffrn_reflns_limit_l_min     -21
_diffrn_reflns_limit_l_max     19
_diffrn_standards_number     16011
_diffrn_standards_interval_count     10.2375
_diffrn_standards_interval_time     ?
_diffrn_standards_decay_%     ?
_refine_special_details
;
Refinement of <i>F</i>^2^ against ALL reflections. The weighted <i>R</i>-factor
<i>wR</i> and goodness of fit <i>S</i> are based on <i>F</i>^2^, conventional
<i>R</i>-factors <i>R</i> are based on <i>F</i>, with <i>F</i> set to zero for
negative <i>F</i>^2^. The threshold expression of <i>F</i>^2^ >
\s(<i>F</i>^2^) is used only for calculating <i>R</i>-factors(gt) <i>etc</i>.
and is not relevant to the choice of reflections for refinement.
<i>R</i>-factors based on <i>F</i>^2^ are statistically about twice as large
as those based on <i>F</i>, and <i>R</i>- factors based on ALL data will be
even larger.
;
_reflns_number_total     6808
_reflns_number_gt     4337
_reflns_threshold_expression     I>2\s(I)
_refine_ls_structure_factor_coef     Fsqd
_refine_ls_matrix_type     full
_refine_ls_R_factor_all     0.0906
_refine_ls_R_factor_gt     0.0494
_refine_ls_wR_factor_gt     0.1121
_refine_ls_wR_factor_ref     0.1318
_refine_ls_goodness_of_fit_ref     0.974
_refine_ls_restrained_S_all     0.974
_refine_ls_number_reflns     6808
_refine_ls_number_parameters     575
_refine_ls_number_restraints     2
_refine_ls_hydrogen_treatment     mixed
_refine_ls_weighting_scheme     calc
_refine_ls_weighting_details
                 'calc w=1/[\s^2^(Fo^2^)+(0.0673P)^2^] where P=(Fo^2^+2Fc^2^)/3'
_atom_sites_solution_hydrogens     geom
_atom_sites_solution_primary     direct
_atom_sites_solution_secondary     difmap
_refine_ls_shift/su_max     0.001
_refine_ls_shift/su_mean     0.000
_refine_diff_density_max     0.412
_refine_diff_density_min     -0.284
_refine_ls_extinction_method     none
_refine_ls_extinction_coef     ?
loop_
    _atom_type_symbol
    _atom_type_description
    _atom_type_scat_dispersion_real
    _atom_type_scat_dispersion_imag
    _atom_type_scat_source
    'C' 'C' 0.0181 0.0091
                         'International Tables Vol C Tables 4.2.6.8 and 6.1.1.4'
    'H' 'H' 0.0000 0.0000
                         'International Tables Vol C Tables 4.2.6.8 and 6.1.1.4'
    'O' 'O' 0.0492 0.0322
                         'International Tables Vol C Tables 4.2.6.8 and 6.1.1.4'
    'S' 'S' 0.3331 0.5567
                         'International Tables Vol C Tables 4.2.6.8 and 6.1.1.4'
    'N' 'N' 0.0311 0.0180
                         'International Tables Vol C Tables 4.2.6.8 and 6.1.1.4'
    'Zn' 'Zn' -1.5491 0.6778
                         'International Tables Vol C Tables 4.2.6.8 and 6.1.1.4'
_computing_data_collection     'Crys Alis CCD (Oxford Diffraction, 2006)'
_computing_cell_refinement     'Crys Alis CCD (Oxford Diffraction, 2006)'
_computing_data_reduction     'Crys Alis RED (Oxford Diffraction, 2006)'
_computing_structure_solution     'SHELXL97 (Sheldrick, 2008)'
_computing_structure_refinement     'SHELXL97 (Sheldrick, 2008)'
_computing_molecular_graphics     'SHELXTL-Plus (Sheldrick, 2008)'
_computing_publication_material     'SHELXL97 (Sheldrick, 2008)'
loop_
    _atom_site_type_symbol
    _atom_site_label
    _atom_site_fract_x
    _atom_site_fract_y
    _atom_site_fract_z
    _atom_site_U_iso_or_equiv
    _atom_site_adp_type
    _atom_site_calc_flag
    _atom_site_refinement_flags
    _atom_site_occupancy
    _atom_site_disorder_assembly
    _atom_site_disorder_group
    C C1 0.8928(5) 0.36143(15) 0.8278(2) 0.0515(10) Uani d . 1 . .
    H H1 0.8158 0.3878 0.8189 0.062 Uiso calc R 1 . .
    C C2 1.0106(6) 0.36325(16) 0.8925(2) 0.0577(11) Uani d . 1 . .
    H H2 1.0148 0.3908 0.9252 0.069 Uiso calc R 1 . .
    C C3 1.1200(5) 0.32385(16) 0.9071(2) 0.0542(11) Uani d . 1 . .
    H H3 1.1966 0.3235 0.9515 0.065 Uiso calc R 1 . .
    C C4 1.1179(5) 0.28381(14) 0.85566(19) 0.0413(8) Uani d . 1 . .
    C C5 1.2235(5) 0.24000(14) 0.86501(19) 0.0440(9) Uani d . 1 . .
    C C6 1.2180(5) 0.20368(14) 0.80857(19) 0.0419(8) Uani d . 1 . .
    C C7 1.1048(4) 0.20682(14) 0.73901(18) 0.0399(8) Uani d . 1 . .
    C C8 1.0964(5) 0.17231(15) 0.6789(2) 0.0465(9) Uani d . 1 . .
    H H8 1.1703 0.1451 0.6817 0.056 Uiso calc R 1 . .
    C C9 0.9786(5) 0.17933(16) 0.6169(2) 0.0517(10) Uani d . 1 . .
    H H9 0.9734 0.1577 0.5761 0.062 Uiso calc R 1 . .
    C C10 0.8664(5) 0.21915(15) 0.6151(2) 0.0496(10) Uani d . 1 . .
    H H10 0.7850 0.2230 0.5728 0.059 Uiso calc R 1 . .
    C C11 0.9915(5) 0.24714(13) 0.73182(18) 0.0399(8) Uani d . 1 . .
    C C12 0.9970(5) 0.28631(14) 0.79011(18) 0.0408(8) Uani d . 1 . .
    C C13 1.3962(5) 0.18131(14) 0.90865(19) 0.0433(9) Uani d . 1 . .
    C C14 1.5168(5) 0.15014(14) 0.9583(2) 0.0446(9) Uani d . 1 . .
    C C15 1.5650(5) 0.16544(16) 1.0328(2) 0.0517(10) Uani d . 1 . .
    H H15 1.5198 0.1949 1.0496 0.062 Uiso calc R 1 . .
    C C16 1.6782(5) 0.13724(17) 1.0811(2) 0.0580(11) Uani d . 1 . .
    H H16 1.7114 0.1482 1.1301 0.070 Uiso calc R 1 . .
    C C17 1.7434(6) 0.09257(17) 1.0573(2) 0.0600(11) Uani d . 1 . .
    H H17 1.8186 0.0731 1.0904 0.072 Uiso calc R 1 . .
    C C18 1.6960(5) 0.07698(16) 0.9839(2) 0.0585(11) Uani d . 1 . .
    H H18 1.7404 0.0472 0.9676 0.070 Uiso calc R 1 . .
    C C19 1.5831(5) 0.10548(15) 0.9349(2) 0.0499(10) Uani d . 1 . .
    H H19 1.5513 0.0946 0.8858 0.060 Uiso calc R 1 . .
    C C20 0.4122(5) 0.23843(15) 0.5864(2) 0.0499(10) Uani d . 1 . .
    H H20 0.4109 0.2184 0.6283 0.060 Uiso calc R 1 . .
    C C21 0.3110(5) 0.22443(15) 0.5196(2) 0.0515(10) Uani d . 1 . .
    H H21 0.2462 0.1950 0.5168 0.062 Uiso calc R 1 . .
    C C22 0.3083(5) 0.25462(14) 0.4581(2) 0.0474(9) Uani d . 1 . .
    H H22 0.2404 0.2461 0.4132 0.057 Uiso calc R 1 . .
    C C23 0.4081(4) 0.29835(13) 0.46294(17) 0.0377(8) Uani d . 1 . .
    C C24 0.4131(5) 0.33440(14) 0.40410(18) 0.0402(8) Uani d . 1 . .
    C C25 0.5154(5) 0.37647(14) 0.41540(18) 0.0409(8) Uani d . 1 . .
    C C26 0.6232(5) 0.38829(13) 0.48406(18) 0.0397(8) Uani d . 1 . .
    C C27 0.7254(5) 0.43149(14) 0.4979(2) 0.0455(9) Uani d . 1 . .
    H H27 0.7312 0.4551 0.4604 0.055 Uiso calc R 1 . .
    C C28 0.8174(5) 0.43826(15) 0.5685(2) 0.0521(10) Uani d . 1 . .
    H H28 0.8873 0.4664 0.5792 0.063 Uiso calc R 1 . .
    C C29 0.8042(5) 0.40256(14) 0.6231(2) 0.0469(9) Uani d . 1 . .
    H H29 0.8662 0.4078 0.6705 0.056 Uiso calc R 1 . .
    C C30 0.6169(4) 0.35370(13) 0.54261(18) 0.0388(8) Uani d . 1 . .
    C C31 0.5108(4) 0.30925(13) 0.53248(18) 0.0374(8) Uani d . 1 . .
    C C32 0.3580(5) 0.37973(15) 0.30428(19) 0.0446(9) Uani d . 1 . .
    C C33 0.2823(5) 0.40102(16) 0.23082(19) 0.0482(9) Uani d . 1 . .
    C C34 0.1441(6) 0.37953(18) 0.1892(2) 0.0624(12) Uani d . 1 . .
    H H34 0.0982 0.3507 0.2072 0.075 Uiso calc R 1 . .
    C C35 0.0714(7) 0.3997(2) 0.1212(3) 0.0758(15) Uani d . 1 . .
    H H35 -0.0223 0.3843 0.0938 0.091 Uiso calc R 1 . .
    C C36 0.1369(7) 0.4422(2) 0.0939(3) 0.0833(16) Uani d . 1 . .
    H H36 0.0882 0.4559 0.0481 0.100 Uiso calc R 1 . .
    C C37 0.2733(8) 0.4642(3) 0.1343(3) 0.101(2) Uani d . 1 . .
    H H37 0.3186 0.4931 0.1161 0.122 Uiso calc R 1 . .
    C C38 0.3453(7) 0.4437(2) 0.2027(3) 0.0862(18) Uani d . 1 . .
    H H38 0.4385 0.4593 0.2301 0.103 Uiso calc R 1 . .
    C C39 0.4948(5) 0.35307(16) 0.8007(2) 0.0493(10) Uani d . 1 . .
    C C40 0.4200(5) 0.40138(15) 0.82448(19) 0.0451(9) Uani d . 1 . .
    C C41 0.4235(6) 0.41146(17) 0.8999(2) 0.0554(11) Uani d . 1 . .
    C C42 0.3566(6) 0.45676(17) 0.9206(2) 0.0618(12) Uani d . 1 . .
    H H42 0.3606 0.4638 0.9706 0.074 Uiso calc R 1 . .
    C C43 0.2841(6) 0.49147(17) 0.8672(2) 0.0591(11) Uani d . 1 . .
    H H43 0.2375 0.5216 0.8813 0.071 Uiso calc R 1 . .
    C C44 0.2805(5) 0.48158(14) 0.7923(2) 0.0462(9) Uani d . 1 . .
    C C45 0.3491(5) 0.43707(14) 0.77218(19) 0.0456(9) Uani d . 1 . .
    H H45 0.3479 0.4308 0.7221 0.055 Uiso calc R 1 . .
    O O1 0.5147(4) 0.35041(11) 0.73431(14) 0.0549(7) Uani d . 1 . .
    O O2 0.5356(4) 0.31814(11) 0.84891(15) 0.0637(8) Uani d . 1 . .
    O O3 0.4895(5) 0.37738(13) 0.95378(15) 0.0761(10) Uani d . 1 . .
    H H3C 0.5247 0.3523 0.9347 0.114 Uiso calc R 1 . .
    O O4 0.2865(4) 0.52048(11) 0.66450(15) 0.0647(8) Uani d . 1 . .
    O O5 0.0217(4) 0.50440(12) 0.69531(18) 0.0720(9) Uani d . 1 . .
    O O6 0.1886(4) 0.57477(10) 0.75266(16) 0.0630(8) Uani d . 1 . .
    O OW1 0.6019(4) 0.24205(11) 0.75763(15) 0.0530(7) Uani d D 1 . .
    S S1 0.18387(13) 0.52366(4) 0.72053(5) 0.0505(3) Uani d . 1 . .
    N N1 0.8838(4) 0.32410(12) 0.77783(16) 0.0455(8) Uani d . 1 . .
    N N2 0.8700(4) 0.25209(11) 0.67122(15) 0.0430(7) Uani d . 1 . .
    N N3 1.3373(4) 0.22601(12) 0.92645(16) 0.0470(8) Uani d . 1 . .
    N N4 1.3291(4) 0.16684(13) 0.83680(17) 0.0434(7) Uani d . 1 . .
    N N5 0.5096(4) 0.27879(11) 0.59281(15) 0.0414(7) Uani d . 1 . .
    N N6 0.7089(4) 0.36156(12) 0.61175(15) 0.0417(7) Uani d . 1 . .
    N N7 0.3145(4) 0.33662(12) 0.33373(15) 0.0423(7) Uani d . 1 . .
    N N8 0.4802(4) 0.40487(12) 0.35073(15) 0.0447(8) Uani d . 1 . .
    Zn Zn 0.67652(6) 0.304312(19) 0.69016(2) 0.04405(16) Uani d . 1 . .
    H H1WA 0.560(6) 0.2603(18) 0.788(2) 0.085(18) Uiso d D 1 . .
    H H1WB 0.671(4) 0.2195(13) 0.776(2) 0.058(13) Uiso d D 1 . .
    H H4B 1.342(5) 0.1371(16) 0.818(2) 0.043(11) Uiso d . 1 . .
    H H8B 0.547(6) 0.434(2) 0.344(3) 0.085(17) Uiso d . 1 . .
loop_
    _atom_site_aniso_label
    _atom_site_aniso_U_11
    _atom_site_aniso_U_22
    _atom_site_aniso_U_33
    _atom_site_aniso_U_12
    _atom_site_aniso_U_13
    _atom_site_aniso_U_23
    C1 0.064(3) 0.042(2) 0.044(2) 0.0063(19) -0.0015(19) -0.0042(17)
    C2 0.079(3) 0.048(2) 0.041(2) -0.002(2) -0.002(2) -0.0106(17)
    C3 0.064(3) 0.051(2) 0.038(2) -0.003(2) -0.0128(18) -0.0074(18)
    C4 0.050(2) 0.0380(18) 0.0314(17) -0.0051(17) -0.0021(15) 0.0011(15)
    C5 0.048(2) 0.047(2) 0.0324(18) -0.0059(17) -0.0038(16) 0.0048(16)
    C6 0.045(2) 0.044(2) 0.0322(17) -0.0035(17) -0.0024(15) 0.0022(15)
    C7 0.047(2) 0.044(2) 0.0267(16) -0.0041(17) 0.0017(15) 0.0040(14)
    C8 0.056(2) 0.048(2) 0.0356(19) 0.0032(18) 0.0089(17) 0.0000(16)
    C9 0.066(3) 0.056(2) 0.0306(18) 0.000(2) 0.0017(18) -0.0087(17)
    C10 0.058(2) 0.055(2) 0.0294(18) 0.001(2) -0.0065(17) -0.0026(17)
    C11 0.047(2) 0.0413(19) 0.0286(17) -0.0035(17) -0.0001(15) 0.0037(15)
    C12 0.049(2) 0.0410(19) 0.0287(17) -0.0045(17) -0.0016(15) 0.0019(14)
    C13 0.049(2) 0.044(2) 0.0316(18) -0.0045(17) -0.0055(16) 0.0034(15)
    C14 0.045(2) 0.045(2) 0.040(2) -0.0043(17) 0.0002(16) 0.0065(16)
    C15 0.061(3) 0.051(2) 0.038(2) -0.0033(19) -0.0032(18) 0.0024(17)
    C16 0.064(3) 0.066(3) 0.038(2) -0.004(2) -0.0071(19) 0.0076(19)
    C17 0.059(3) 0.062(3) 0.051(2) 0.003(2) -0.007(2) 0.017(2)
    C18 0.062(3) 0.047(2) 0.063(3) 0.001(2) 0.003(2) 0.009(2)
    C19 0.053(2) 0.046(2) 0.047(2) -0.0073(18) -0.0001(18) 0.0042(18)
    C20 0.058(2) 0.049(2) 0.039(2) -0.0043(19) -0.0012(18) 0.0097(17)
    C21 0.063(3) 0.046(2) 0.041(2) -0.0081(19) -0.0027(18) 0.0044(17)
    C22 0.056(2) 0.045(2) 0.0347(19) -0.0025(18) -0.0071(17) 0.0005(16)
    C23 0.044(2) 0.0413(19) 0.0252(16) 0.0053(16) 0.0013(14) -0.0024(14)
    C24 0.050(2) 0.044(2) 0.0238(16) 0.0019(17) 0.0010(15) -0.0011(14)
    C25 0.050(2) 0.043(2) 0.0270(17) 0.0046(17) 0.0020(15) 0.0029(15)
    C26 0.048(2) 0.0403(19) 0.0274(17) 0.0037(16) -0.0017(15) -0.0009(14)
    C27 0.058(2) 0.041(2) 0.0337(19) -0.0006(18) 0.0008(17) 0.0044(15)
    C28 0.061(3) 0.045(2) 0.045(2) -0.0053(19) -0.0036(18) -0.0003(17)
    C29 0.056(2) 0.045(2) 0.0335(19) -0.0041(18) -0.0068(17) -0.0026(16)
    C30 0.048(2) 0.0364(18) 0.0296(17) 0.0071(16) 0.0015(15) -0.0014(14)
    C31 0.043(2) 0.0379(18) 0.0291(16) 0.0048(16) 0.0020(14) -0.0001(14)
    C32 0.053(2) 0.047(2) 0.0319(18) 0.0041(18) 0.0035(17) 0.0003(16)
    C33 0.059(2) 0.056(2) 0.0275(17) 0.005(2) 0.0025(17) 0.0031(16)
    C34 0.075(3) 0.064(3) 0.040(2) -0.004(2) -0.010(2) 0.006(2)
    C35 0.083(3) 0.080(3) 0.050(3) -0.006(3) -0.021(2) 0.013(2)
    C36 0.092(4) 0.102(4) 0.046(3) 0.009(3) -0.013(3) 0.025(3)
    C37 0.112(5) 0.120(5) 0.061(3) -0.026(4) -0.012(3) 0.047(3)
    C38 0.091(4) 0.097(4) 0.056(3) -0.029(3) -0.021(3) 0.031(3)
    C39 0.055(2) 0.055(2) 0.035(2) 0.0003(19) 0.0029(17) 0.0078(18)
    C40 0.053(2) 0.050(2) 0.0326(19) -0.0002(18) 0.0077(16) 0.0055(16)
    C41 0.068(3) 0.064(3) 0.032(2) 0.000(2) 0.0034(18) 0.0131(18)
    C42 0.093(3) 0.065(3) 0.0281(19) 0.008(3) 0.013(2) 0.0021(19)
    C43 0.082(3) 0.056(2) 0.040(2) 0.001(2) 0.015(2) -0.0049(19)
    C44 0.058(2) 0.041(2) 0.0368(19) -0.0056(18) 0.0042(17) 0.0010(16)
    C45 0.063(2) 0.046(2) 0.0279(18) -0.0028(18) 0.0090(17) 0.0049(16)
    O1 0.0694(19) 0.0610(17) 0.0317(14) 0.0165(14) 0.0037(12) 0.0042(12)
    O2 0.088(2) 0.0598(17) 0.0427(15) 0.0196(16) 0.0106(15) 0.0163(13)
    O3 0.115(3) 0.079(2) 0.0325(14) 0.024(2) 0.0107(16) 0.0190(14)
    O4 0.102(2) 0.0548(17) 0.0377(15) -0.0002(16) 0.0142(15) 0.0096(12)
    O5 0.069(2) 0.0657(19) 0.070(2) -0.0097(16) -0.0132(16) 0.0058(16)
    O6 0.090(2) 0.0400(15) 0.0534(16) 0.0009(15) 0.0012(15) -0.0008(13)
    OW1 0.070(2) 0.0505(17) 0.0360(14) 0.0062(15) 0.0031(14) 0.0059(13)
    S1 0.0690(7) 0.0400(5) 0.0379(5) -0.0021(5) -0.0012(5) 0.0026(4)
    N1 0.0531(19) 0.0443(17) 0.0342(16) 0.0029(15) -0.0038(14) -0.0004(13)
    N2 0.0509(18) 0.0456(17) 0.0283(15) 0.0036(14) -0.0026(13) 0.0015(13)
    N3 0.0510(19) 0.0470(18) 0.0363(16) -0.0050(15) -0.0077(14) 0.0020(13)
    N4 0.0508(19) 0.0391(18) 0.0361(16) 0.0011(15) -0.0022(14) 0.0026(14)
    N5 0.0493(18) 0.0415(16) 0.0288(14) -0.0026(14) -0.0035(13) 0.0059(12)
    N6 0.0513(18) 0.0471(17) 0.0231(14) 0.0014(15) -0.0014(13) -0.0002(12)
    N7 0.0512(19) 0.0480(18) 0.0246(14) 0.0032(14) -0.0007(13) -0.0028(13)
    N8 0.059(2) 0.0480(18) 0.0236(14) 0.0009(16) -0.0001(14) 0.0014(13)
    Zn 0.0535(3) 0.0465(3) 0.0276(2) 0.0027(2) -0.00348(19) 0.0027(2)
_geom_special_details
;
All e.s.d.'s (except the e.s.d. in the dihedral angle between two l.s. planes)
are estimated using the full covariance matrix. The cell e.s.d.'s are taken
into account individually in the estimation of e.s.d.'s in distances, angles
and torsion angles; correlations between e.s.d.'s in cell parameters are only
used when they are defined by crystal symmetry. An approximate (isotropic)
treatment of cell e.s.d.'s is used for estimating e.s.d.'s involving l.s.
planes.
;
loop_
    _geom_bond_atom_site_label_1
    _geom_bond_atom_site_label_2
    _geom_bond_site_symmetry_2
    _geom_bond_distance
    _geom_bond_publ_flag
    C1 N1 . 1.324(5) ?
    C1 C2 . 1.384(6) ?
    C1 H1 . 0.9300 ?
    C2 C3 . 1.360(6) ?
    C2 H2 . 0.9300 ?
    C3 C4 . 1.400(5) ?
    C3 H3 . 0.9300 ?
    C4 C12 . 1.410(5) ?
    C4 C5 . 1.426(5) ?
    C5 N3 . 1.371(5) ?
    C5 C6 . 1.393(5) ?
    C6 N4 . 1.359(5) ?
    C6 C7 . 1.432(5) ?
    C7 C11 . 1.397(5) ?
    C7 C8 . 1.410(5) ?
    C8 C9 . 1.361(5) ?
    C8 H8 . 0.9300 ?
    C9 C10 . 1.389(6) ?
    C9 H9 . 0.9300 ?
    C10 N2 . 1.332(5) ?
    C10 H10 . 0.9300 ?
    C11 N2 . 1.354(4) ?
    C11 C12 . 1.468(5) ?
    C12 N1 . 1.348(5) ?
    C13 N3 . 1.324(5) ?
    C13 N4 . 1.378(5) ?
    C13 C14 . 1.460(5) ?
    C14 C19 . 1.386(6) ?
    C14 C15 . 1.404(5) ?
    C15 C16 . 1.371(6) ?
    C15 H15 . 0.9300 ?
    C16 C17 . 1.385(7) ?
    C16 H16 . 0.9300 ?
    C17 C18 . 1.386(6) ?
    C17 H17 . 0.9300 ?
    C18 C19 . 1.381(6) ?
    C18 H18 . 0.9300 ?
    C19 H19 . 0.9300 ?
    C20 N5 . 1.315(5) ?
    C20 C21 . 1.392(5) ?
    C20 H20 . 0.9300 ?
    C21 C22 . 1.369(5) ?
    C21 H21 . 0.9300 ?
    C22 C23 . 1.398(5) ?
    C22 H22 . 0.9300 ?
    C23 C31 . 1.417(4) ?
    C23 C24 . 1.434(5) ?
    C24 C25 . 1.374(5) ?
    C24 N7 . 1.388(4) ?
    C25 N8 . 1.377(4) ?
    C25 C26 . 1.429(5) ?
    C26 C27 . 1.400(5) ?
    C26 C30 . 1.407(5) ?
    C27 C28 . 1.380(5) ?
    C27 H27 . 0.9300 ?
    C28 C29 . 1.382(6) ?
    C28 H28 . 0.9300 ?
    C29 N6 . 1.318(5) ?
    C29 H29 . 0.9300 ?
    C30 N6 . 1.362(4) ?
    C30 C31 . 1.442(5) ?
    C31 N5 . 1.360(4) ?
    C32 N7 . 1.322(5) ?
    C32 N8 . 1.359(5) ?
    C32 C33 . 1.478(5) ?
    C33 C38 . 1.368(7) ?
    C33 C34 . 1.369(6) ?
    C34 C35 . 1.377(6) ?
    C34 H34 . 0.9300 ?
    C35 C36 . 1.367(8) ?
    C35 H35 . 0.9300 ?
    C36 C37 . 1.354(8) ?
    C36 H36 . 0.9300 ?
    C37 C38 . 1.386(6) ?
    C37 H37 . 0.9300 ?
    C38 H38 . 0.9300 ?
    C39 O1 . 1.261(5) ?
    C39 O2 . 1.265(5) ?
    C39 C40 . 1.501(6) ?
    C40 C45 . 1.379(5) ?
    C40 C41 . 1.401(5) ?
    C41 O3 . 1.359(5) ?
    C41 C42 . 1.384(6) ?
    C42 C43 . 1.378(6) ?
    C42 H42 . 0.9300 ?
    C43 C44 . 1.392(5) ?
    C43 H43 . 0.9300 ?
    C44 C45 . 1.369(6) ?
    C44 S1 . 1.776(4) ?
    C45 H45 . 0.9300 ?
    O3 H3C . 0.8200 ?
    O4 S1 . 1.461(3) ?
    O5 S1 . 1.429(3) ?
    O6 S1 . 1.448(3) ?
    OW1 H1WA . 0.86(2) ?
    OW1 H1WB . 0.840(19) ?
    N4 H4B . 0.86(4) ?
    N8 H8B . 0.96(5) ?
    Zn O1 . 2.080(3) y
    Zn OW1 . 2.196(3) y
    Zn N1 . 2.177(3) y
    Zn N2 . 2.184(3) y
    Zn N5 . 2.141(3) y
    Zn N6 . 2.120(3) y
loop_
    _geom_angle_atom_site_label_1
    _geom_angle_atom_site_label_2
    _geom_angle_atom_site_label_3
    _geom_angle_site_symmetry_1
    _geom_angle_site_symmetry_3
    _geom_angle
    _geom_angle_publ_flag
    N1 C1 C2 . . 123.5(4) ?
    N1 C1 H1 . . 118.2 ?
    C2 C1 H1 . . 118.2 ?
    C3 C2 C1 . . 118.6(4) ?
    C3 C2 H2 . . 120.7 ?
    C1 C2 H2 . . 120.7 ?
    C2 C3 C4 . . 120.2(3) ?
    C2 C3 H3 . . 119.9 ?
    C4 C3 H3 . . 119.9 ?
    C3 C4 C12 . . 116.9(3) ?
    C3 C4 C5 . . 125.6(3) ?
    C12 C4 C5 . . 117.4(3) ?
    N3 C5 C6 . . 110.4(3) ?
    N3 C5 C4 . . 128.3(3) ?
    C6 C5 C4 . . 121.3(3) ?
    N4 C6 C5 . . 105.7(3) ?
    N4 C6 C7 . . 131.2(3) ?
    C5 C6 C7 . . 122.9(3) ?
    C11 C7 C8 . . 118.1(3) ?
    C11 C7 C6 . . 116.2(3) ?
    C8 C7 C6 . . 125.6(4) ?
    C9 C8 C7 . . 119.0(4) ?
    C9 C8 H8 . . 120.5 ?
    C7 C8 H8 . . 120.5 ?
    C8 C9 C10 . . 119.4(4) ?
    C8 C9 H9 . . 120.3 ?
    C10 C9 H9 . . 120.3 ?
    N2 C10 C9 . . 123.0(3) ?
    N2 C10 H10 . . 118.5 ?
    C9 C10 H10 . . 118.5 ?
    N2 C11 C7 . . 122.0(3) ?
    N2 C11 C12 . . 116.3(3) ?
    C7 C11 C12 . . 121.6(3) ?
    N1 C12 C4 . . 122.4(3) ?
    N1 C12 C11 . . 117.4(3) ?
    C4 C12 C11 . . 120.3(3) ?
    N3 C13 N4 . . 111.9(3) ?
    N3 C13 C14 . . 125.0(3) ?
    N4 C13 C14 . . 123.1(3) ?
    C19 C14 C15 . . 118.8(3) ?
    C19 C14 C13 . . 122.5(3) ?
    C15 C14 C13 . . 118.7(4) ?
    C16 C15 C14 . . 120.5(4) ?
    C16 C15 H15 . . 119.8 ?
    C14 C15 H15 . . 119.8 ?
    C15 C16 C17 . . 120.3(4) ?
    C15 C16 H16 . . 119.8 ?
    C17 C16 H16 . . 119.8 ?
    C16 C17 C18 . . 119.6(4) ?
    C16 C17 H17 . . 120.2 ?
    C18 C17 H17 . . 120.2 ?
    C19 C18 C17 . . 120.3(4) ?
    C19 C18 H18 . . 119.9 ?
    C17 C18 H18 . . 119.9 ?
    C18 C19 C14 . . 120.5(4) ?
    C18 C19 H19 . . 119.7 ?
    C14 C19 H19 . . 119.7 ?
    N5 C20 C21 . . 122.9(4) ?
    N5 C20 H20 . . 118.5 ?
    C21 C20 H20 . . 118.5 ?
    C22 C21 C20 . . 119.0(4) ?
    C22 C21 H21 . . 120.5 ?
    C20 C21 H21 . . 120.5 ?
    C21 C22 C23 . . 119.8(3) ?
    C21 C22 H22 . . 120.1 ?
    C23 C22 H22 . . 120.1 ?
    C22 C23 C31 . . 117.8(3) ?
    C22 C23 C24 . . 125.8(3) ?
    C31 C23 C24 . . 116.4(3) ?
    C25 C24 N7 . . 110.1(3) ?
    C25 C24 C23 . . 120.8(3) ?
    N7 C24 C23 . . 128.9(3) ?
    C24 C25 N8 . . 105.9(3) ?
    C24 C25 C26 . . 124.5(3) ?
    N8 C25 C26 . . 129.4(3) ?
    C27 C26 C30 . . 118.9(3) ?
    C27 C26 C25 . . 125.9(3) ?
    C30 C26 C25 . . 115.1(3) ?
    C28 C27 C26 . . 118.6(3) ?
    C28 C27 H27 . . 120.7 ?
    C26 C27 H27 . . 120.7 ?
    C27 C28 C29 . . 119.0(4) ?
    C27 C28 H28 . . 120.5 ?
    C29 C28 H28 . . 120.5 ?
    N6 C29 C28 . . 123.8(3) ?
    N6 C29 H29 . . 118.1 ?
    C28 C29 H29 . . 118.1 ?
    N6 C30 C26 . . 121.1(3) ?
    N6 C30 C31 . . 117.3(3) ?
    C26 C30 C31 . . 121.6(3) ?
    N5 C31 C23 . . 121.1(3) ?
    N5 C31 C30 . . 117.4(3) ?
    C23 C31 C30 . . 121.5(3) ?
    N7 C32 N8 . . 112.4(3) ?
    N7 C32 C33 . . 125.8(3) ?
    N8 C32 C33 . . 121.7(3) ?
    C38 C33 C34 . . 117.5(4) ?
    C38 C33 C32 . . 121.2(4) ?
    C34 C33 C32 . . 121.3(4) ?
    C33 C34 C35 . . 121.6(4) ?
    C33 C34 H34 . . 119.2 ?
    C35 C34 H34 . . 119.2 ?
    C36 C35 C34 . . 120.0(5) ?
    C36 C35 H35 . . 120.0 ?
    C34 C35 H35 . . 120.0 ?
    C37 C36 C35 . . 119.5(4) ?
    C37 C36 H36 . . 120.3 ?
    C35 C36 H36 . . 120.3 ?
    C36 C37 C38 . . 120.1(5) ?
    C36 C37 H37 . . 119.9 ?
    C38 C37 H37 . . 119.9 ?
    C33 C38 C37 . . 121.3(5) ?
    C33 C38 H38 . . 119.3 ?
    C37 C38 H38 . . 119.3 ?
    O1 C39 O2 . . 124.6(4) ?
    O1 C39 C40 . . 117.8(3) ?
    O2 C39 C40 . . 117.6(3) ?
    C45 C40 C41 . . 118.9(4) ?
    C45 C40 C39 . . 120.2(3) ?
    C41 C40 C39 . . 120.8(3) ?
    O3 C41 C42 . . 118.6(4) ?
    O3 C41 C40 . . 121.6(4) ?
    C42 C41 C40 . . 119.8(4) ?
    C43 C42 C41 . . 120.2(4) ?
    C43 C42 H42 . . 119.9 ?
    C41 C42 H42 . . 119.9 ?
    C42 C43 C44 . . 120.1(4) ?
    C42 C43 H43 . . 119.9 ?
    C44 C43 H43 . . 119.9 ?
    C45 C44 C43 . . 119.4(4) ?
    C45 C44 S1 . . 118.1(3) ?
    C43 C44 S1 . . 122.5(3) ?
    C44 C45 C40 . . 121.5(3) ?
    C44 C45 H45 . . 119.2 ?
    C40 C45 H45 . . 119.2 ?
    C39 O1 Zn . . 128.6(3) ?
    C41 O3 H3C . . 109.5 ?
    Zn OW1 H1WA . . 99(4) ?
    Zn OW1 H1WB . . 119(3) ?
    H1WA OW1 H1WB . . 118(5) ?
    O5 S1 O6 . . 113.6(2) ?
    O5 S1 O4 . . 113.49(19) ?
    O6 S1 O4 . . 111.35(19) ?
    O5 S1 C44 . . 106.73(18) ?
    O6 S1 C44 . . 106.79(17) ?
    O4 S1 C44 . . 104.06(19) ?
    C1 N1 C12 . . 118.2(3) ?
    C1 N1 Zn . . 127.7(3) ?
    C12 N1 Zn . . 112.3(2) ?
    C10 N2 C11 . . 118.2(3) ?
    C10 N2 Zn . . 127.9(3) ?
    C11 N2 Zn . . 112.6(2) ?
    C13 N3 C5 . . 105.0(3) ?
    C6 N4 C13 . . 106.9(3) ?
    C6 N4 H4B . . 127(3) ?
    C13 N4 H4B . . 125(3) ?
    C20 N5 C31 . . 119.4(3) ?
    C20 N5 Zn . . 127.5(2) ?
    C31 N5 Zn . . 113.1(2) ?
    C29 N6 C30 . . 118.6(3) ?
    C29 N6 Zn . . 127.6(2) ?
    C30 N6 Zn . . 113.8(2) ?
    C32 N7 C24 . . 104.8(3) ?
    C32 N8 C25 . . 106.9(3) ?
    C32 N8 H8B . . 133(3) ?
    C25 N8 H8B . . 120(3) ?
    O1 Zn N6 . . 92.25(12) n
    O1 Zn N5 . . 97.90(12) ?
    N1 Zn N2 . . 76.13(11) y
    N6 Zn N5 . . 78.42(11) y
    O1 Zn N1 . . 93.32(12) ?
    N6 Zn N1 . . 98.51(12) ?
    N5 Zn N1 . . 168.46(12) n
    O1 Zn N2 . . 166.53(10) n
    N6 Zn N2 . . 97.52(12) ?
    N5 Zn N2 . . 93.14(11) ?
    O1 Zn OW1 . . 85.83(12) n
    N6 Zn OW1 . . 169.79(11) ?
    N5 Zn OW1 . . 91.90(11) n
    N1 Zn OW1 . . 91.62(11) ?
    N2 Zn OW1 . . 86.12(12) ?
loop_
    _geom_hbond_atom_site_label_D
    _geom_hbond_atom_site_label_H
    _geom_hbond_atom_site_label_A
    _geom_hbond_site_symmetry_A
    _geom_hbond_distance_DH
    _geom_hbond_distance_HA
    _geom_hbond_distance_DA
    _geom_hbond_angle_DHA
    O3 H3C O2 . 0.82 1.82 2.547(4) 147
    OW1 H1WA O2 . 0.86(2) 1.90(3) 2.712(4) 157(5)
    OW1 H1WB N7 4_666 0.840(19) 2.05(2) 2.877(4) 170(4)
    N4 H4B O6 2_646 0.86(4) 2.05(4) 2.883(4) 162(4)
    N4 H4B S1 2_646 0.86(4) 3.02(4) 3.854(4) 163(3)
    N8 H8B O4 3_666 0.96(5) 1.85(5) 2.794(5) 167(5)
    N8 H8B S1 3_666 0.96(5) 2.94(5) 3.793(4) 148(4)
