# Supplementary material for: Aqua­(2-hydr­oxy-5-sulfonatobenzoato-κO 1)bis­(2-phenyl-1H-1,3,7,8-tetra­aza­cyclo­penta­[l]phenanthrene-κ2 N 7,N 8)zinc(II)
Source: Acta Crystallogr Sect E Struct Rep Online. 2009 Oct 3;65(Pt 11):m1282–3. doi: 10.1107/S1600536809039154 (PMC2971279; doi:10.1107/S1600536809039154)
Supplement: Supplementary file 2 [file e-65-m1282-Isup2.hkl]

#
# h,k,l, Fc-squared, Fo-squared, sigma(Fo-squared) and status flag
#
data_I
_shelx_title ' exp_1588 in P2(1)/n'
_shelx_refln_list_code          4
_shelx_F_calc_maximum      378.30
_exptl_crystal_F_000      1832.00
_reflns_d_resolution_high  0.8371
 
loop_
 _symmetry_equiv_pos_as_xyz
 'x, y, z'
 '-x+1/2, y+1/2, -z+1/2'
 '-x, -y, -z'
 'x-1/2, -y-1/2, z-1/2'
 
_cell_length_a     8.3257
_cell_length_b    25.9259
_cell_length_c    18.3271
_cell_angle_alpha  90.000
_cell_angle_beta  101.259
_cell_angle_gamma  90.000
 
_shelx_F_squared_multiplier     1.000
 
loop_
 _refln_index_h
 _refln_index_k
 _refln_index_l
 _refln_F_squared_calc
 _refln_F_squared_meas
 _refln_F_squared_sigma
 _refln_observed_status
   2   0   0     1996.88     1881.29    134.25 o
   4   0   0       75.61      136.90    129.19 o
   6   0   0     7276.10     8069.83    165.09 o
   8   0   0        1.69      -57.75     74.07 o
   1   1   0     4263.14     4163.71     62.06 o
   2   1   0       39.83       36.00     18.33 o
   3   1   0      609.68      485.59     34.30 o
   4   1   0        3.13      -91.00     91.00 o
   5   1   0      272.13      285.78     39.78 o
   6   1   0      618.49      636.11     33.70 o
   7   1   0        0.24        0.22     32.18 o
   8   1   0        2.58      -56.49     63.42 o
   9   1   0      112.47       87.74     85.77 o
   1   2   0     1006.43     1147.62     39.98 o
   2   2   0    22205.35    23178.07    338.54 o
   3   2   0     4166.80     4514.12     92.97 o
   4   2   0     3198.63     3780.36    164.82 o
   5   2   0     1472.32     1523.00     40.15 o
   6   2   0      481.85      538.31     36.21 o
   7   2   0      258.84      275.65     32.57 o
   8   2   0      139.47      103.83     38.48 o
   9   2   0       37.55      126.80     43.34 o
   1   3   0    20777.15    21122.73     93.98 o
   2   3   0     3373.78     3384.61     85.94 o
   3   3   0     1035.72     1233.13     57.82 o
   4   3   0     2400.39     2469.43    133.44 o
   5   3   0     5657.56     5478.66    109.87 o
   6   3   0      359.77      373.33     31.85 o
   7   3   0       39.19       67.18     33.67 o
   8   3   0        5.29       44.16     37.41 o
   9   3   0       13.04       54.51     60.39 o
   0   4   0     2771.15     2532.51     88.34 o
   1   4   0    32411.95    31138.48    166.83 o
   2   4   0    21935.24    23310.63    185.75 o
   3   4   0     1318.37     1407.12     51.48 o
   4   4   0       63.35       75.94     89.62 o
   5   4   0      617.41      621.76     35.35 o
   6   4   0       97.36      106.24     27.43 o
   7   4   0      172.04      152.21     43.97 o
   8   4   0       32.65       66.05     37.27 o
   9   4   0        0.17      -45.50     60.60 o
   1   5   0      188.12      219.58     33.32 o
   2   5   0    17740.59    18197.34    175.16 o
   3   5   0     6353.05     6420.20    110.22 o
   4   5   0     2270.74     1938.00    233.28 o
   5   5   0     2353.74     2402.82     66.68 o
   6   5   0      368.56      402.82     41.61 o
   7   5   0      338.15      391.50     40.99 o
   8   5   0      240.38      213.43     40.12 o
   9   5   0       32.12       -9.70     37.49 o
   0   6   0     2055.94     2134.79     97.58 o
   1   6   0    16963.92    17039.52    192.51 o
   2   6   0     2751.87     2837.37     66.56 o
   3   6   0      993.38     1006.89     57.01 o
   4   6   0      451.40      432.41    226.19 o
   5   6   0       52.29       34.44     28.15 o
   6   6   0      707.47      624.16     41.24 o
   7   6   0     1920.54     2312.69    107.95 o
   8   6   0       42.98       32.35     44.39 o
   9   6   0      127.07      102.64    140.13 o
   1   7   0     1812.97     1600.60     55.42 o
   2   7   0       12.08       15.21     25.96 o
   3   7   0      149.06       50.82     80.07 o
   4   7   0       89.75       79.36    250.92 o
   5   7   0       86.34       50.93     28.23 o
   6   7   0      211.38      217.79     40.09 o
   7   7   0       46.28       60.46     34.59 o
   8   7   0       91.63       90.85     42.69 o
   9   7   0       68.73       37.43     33.67 o
   0   8   0       39.00       44.99     57.28 o
   1   8   0        9.54        4.12     30.82 o
   2   8   0     4401.46     4358.61     89.38 o
   3   8   0     2217.14     1858.12    146.51 o
   4   8   0     2508.12     2104.18    112.48 o
   5   8   0      170.07      211.04     38.47 o
   6   8   0      202.60      194.23     40.26 o
   7   8   0      420.26      338.56     40.79 o
   8   8   0      322.41      374.00     82.68 o
   9   8   0        4.02       -4.60     31.24 o
   1   9   0      581.30      544.86     42.86 o
   2   9   0     4602.10     4097.42    138.13 o
   3   9   0      175.03      250.88    104.41 o
   4   9   0     5693.58     5361.49    167.65 o
   5   9   0        0.05       90.68     84.79 o
   6   9   0      170.02      177.33     43.30 o
   7   9   0        0.82       33.77     33.27 o
   8   9   0       85.03      102.51     55.82 o
   9   9   0       48.35       56.78     54.60 o
   0  10   0     2329.03     2397.88    155.32 o
   1  10   0      163.85      179.70     43.83 o
   2  10   0      249.59       77.14     50.79 o
   3  10   0       96.52     -109.97    109.97 o
   4  10   0      188.54      216.57     64.26 o
   5  10   0      139.38      211.30     80.01 o
   6  10   0        3.59      -20.86     41.41 o
   7  10   0      116.72      128.83     39.86 o
   8  10   0      141.90      168.48     45.01 o
   9  10   0       13.96      -30.76     30.76 o
   1  11   0      708.78      622.71     72.11 o
   2  11   0     3937.32     4372.43    225.44 o
   3  11   0      397.02      498.35    159.30 o
   4  11   0     1496.85     1366.58     48.02 o
   5  11   0      106.29      153.24     80.65 o
   6  11   0       68.09       46.99     41.29 o
   7  11   0       26.87       50.06     36.62 o
   8  11   0      155.71      157.08     54.80 o
   9  11   0       84.21       22.05     32.49 o
   0  12   0      970.76     1327.22    142.60 o
   1  12   0     2174.48     1670.71    221.90 o
   2  12   0      269.14      159.11    133.21 o
   3  12   0        1.84      -11.95     31.55 o
   4  12   0      213.46      198.99     44.43 o
   6  12   0     1031.96     1104.04     70.85 o
   7  12   0      854.18      894.58     53.76 o
   8  12   0       19.95       48.68     39.40 o
   1  13   0     5402.95     6124.43    203.80 o
   2  13   0     3521.27     3654.89    234.05 o
   3  13   0     2431.11     2342.67    144.06 o
   4  13   0     2206.61     1962.88     70.13 o
   6  13   0      684.99      658.18     58.02 o
   7  13   0       64.94       57.05     33.19 o
   8  13   0        3.22       16.54     31.18 o
   0  14   0      574.98      542.84    140.88 o
   1  14   0      834.42      690.53    115.24 o
   2  14   0       19.29      -20.50     34.82 o
   3  14   0        0.26       15.01     39.09 o
   4  14   0      923.43     1011.20     69.29 o
   6  14   0      430.14      413.08     42.86 o
   7  14   0       29.19       36.25     61.77 o
   8  14   0       40.51       92.40     44.48 o
   1  15   0     1311.88     1454.70     45.67 o
   2  15   0      660.39      581.63     31.99 o
   3  15   0     5550.49     5642.95    118.43 o
   4  15   0      492.73      469.76     46.71 o
   5  15   0      114.07       67.68     43.70 o
   6  15   0      209.81      235.57     38.30 o
   7  15   0        3.04       21.70     29.07 o
   8  15   0        4.12       25.69     27.88 o
   0  16   0      478.06      407.21     40.65 o
   1  16   0     5048.07     5110.62    148.61 o
   2  16   0       18.44      -26.73     27.17 o
   3  16   0       61.68       61.18     37.91 o
   4  16   0      172.03      159.03     34.08 o
   5  16   0      237.14      196.97     55.11 o
   6  16   0      277.68      246.62     53.84 o
   7  16   0      201.55      219.32     28.77 o
   8  16   0        7.86       -2.23     34.64 o
   1  17   0      667.54      616.90     35.66 o
   2  17   0      825.33      702.38     49.39 o
   3  17   0      517.62      510.21     49.46 o
   4  17   0     2519.85     2401.38     94.89 o
   5  17   0      428.29      338.21     35.05 o
   6  17   0      405.01      336.86     30.75 o
   7  17   0       27.41       17.97     24.94 o
   8  17   0       43.09        3.33     41.80 o
   0  18   0     3006.28     3113.83     95.41 o
   1  18   0     1016.42     1059.36     54.63 o
   2  18   0     2033.77     1915.31     58.54 o
   3  18   0      142.51      138.74     45.18 o
   4  18   0      401.34      410.38     36.78 o
   5  18   0      406.97      466.42     46.79 o
   6  18   0      329.48      390.31     64.84 o
   7  18   0        1.42       -0.75     26.89 o
   1  19   0       88.94       78.31     28.21 o
   2  19   0     1916.93     1829.38     59.77 o
   3  19   0     2026.08     2157.48     91.18 o
   4  19   0     3169.32     3592.40    107.19 o
   5  19   0      307.29      235.62     33.98 o
   6  19   0      127.50       47.61     30.72 o
   7  19   0        2.83       -7.94     30.02 o
   0  20   0      139.11      124.70     62.53 o
   1  20   0      639.32      604.96     40.11 o
   2  20   0      200.02      209.13     29.45 o
   3  20   0      109.99      100.25     42.24 o
   4  20   0       38.31       25.80     43.41 o
   5  20   0       79.18      144.31     47.01 o
   6  20   0        0.06       15.31     28.66 o
   7  20   0        4.05       16.23     28.92 o
   1  21   0      331.70      334.04     34.67 o
   2  21   0      608.07      563.31     66.58 o
   3  21   0     1091.40     1221.24     72.47 o
   4  21   0       18.99       15.64     45.60 o
   5  21   0     1280.91     1221.74     52.18 o
   6  21   0       45.97       38.28     33.15 o
   0  22   0      941.48      931.91     68.12 o
   1  22   0      674.54      747.08     45.95 o
   2  22   0     1262.49     1169.49     52.87 o
   3  22   0       33.98       80.35     65.48 o
   4  22   0      115.57       67.67     50.42 o
   5  22   0      248.69      278.60     51.33 o
   6  22   0       59.41       21.62     33.95 o
   1  23   0      211.73      172.99     32.52 o
   2  23   0        0.29       18.58     31.93 o
   3  23   0      505.85      507.95     48.98 o
   4  23   0        5.63       -8.80     41.76 o
   5  23   0      187.05      198.42     30.20 o
   6  23   0        0.02      -30.19     42.09 o
   0  24   0      650.45      643.18     63.36 o
   1  24   0     1142.53     1110.57     50.94 o
   2  24   0      309.48      277.39     34.02 o
   3  24   0      192.89      206.29     38.85 o
   4  24   0       62.83      100.15     37.84 o
   5  24   0       35.58       23.24     30.93 o
   1  25   0      301.56      293.74     44.82 o
   2  25   0      230.72      185.10     32.42 o
   3  25   0     1099.53     1220.89     59.12 o
   4  25   0        0.82       11.50     40.48 o
   5  25   0       61.68       51.82     34.88 o
   0  26   0      585.13      527.04     57.99 o
   1  26   0      250.99      227.09     40.58 o
   2  26   0        1.69       24.87     29.00 o
   3  26   0       11.93      -31.27     31.27 o
   4  26   0       17.07      -20.50     38.92 o
   1  27   0        1.01       40.32     53.76 o
   2  27   0      256.63      266.60     42.13 o
   3  27   0       66.72       87.43     40.57 o
   4  27   0      348.18      337.78     56.26 o
   0  28   0        5.31        1.79     35.54 o
   1  28   0      121.68       99.26     27.29 o
   2  28   0      474.88      453.31     39.71 o
   3  28   0      156.81      145.31     39.79 o
   1  29   0      263.26      236.02     45.18 o
   2  29   0       77.94       65.61     31.47 o
   3  29   0       44.56       61.81     38.24 o
   0  30   0       23.49       36.63     41.48 o
   1  30   0       72.99      100.10     38.50 o
   2  30   0      214.40      207.05     33.80 o
  -9   0   1      340.82      394.91     63.50 o
  -7   0   1      520.17      595.93     65.21 o
  -5   0   1      867.93      961.66     61.43 o
  -3   0   1     1995.14     1908.45     71.13 o
  -1   0   1     2205.54     2325.31     99.67 o
   3   0   1     6948.05     7435.31    256.83 o
   5   0   1     1167.47     1112.95     60.68 o
   7   0   1      281.16      360.69     43.56 o
   9   0   1       76.94       58.64     61.10 o
  -9   1   1     1236.42     1166.66    116.94 o
  -8   1   1      107.46      117.37     39.26 o
  -7   1   1       50.89       96.73     31.62 o
  -6   1   1     1511.80     1495.12     46.64 o
  -5   1   1     5806.91     5772.98     93.26 o
  -4   1   1     1193.47     1178.12    108.25 o
  -3   1   1      561.23      515.51     86.10 o
  -2   1   1     1864.93     1913.18     42.93 o
  -1   1   1     5524.64     5323.29     67.97 o
   1   1   1     9410.53     9860.20    134.38 o
   2   1   1     8657.34     8587.64     87.66 o
   3   1   1      938.94      727.85     31.95 o
   4   1   1     5545.72     5979.52    190.34 o
   5   1   1        3.62       -6.90     22.88 o
   6   1   1      255.16      245.23     26.23 o
   7   1   1       26.11       70.94     32.17 o
   8   1   1      461.24      575.58     62.69 o
   9   1   1      139.46       61.37     54.29 o
  -9   2   1        1.26       28.26     47.21 o
  -8   2   1        0.15      -17.84     32.88 o
  -7   2   1      637.27      635.13     48.38 o
  -6   2   1        6.86      -15.07     28.15 o
  -5   2   1       59.48       57.55     33.92 o
  -4   2   1      744.22      845.32    102.33 o
  -3   2   1     3287.72     3279.39    147.30 o
  -2   2   1       19.84        7.99     29.84 o
  -1   2   1    58028.16    56182.77    320.40 o
   1   2   1     6639.98     6524.98     91.59 o
   2   2   1     9100.00     9766.06    146.98 o
   3   2   1     2413.22     2283.60     55.80 o
   4   2   1      134.37      116.55    145.72 o
   5   2   1     3076.85     3034.83     68.60 o
   6   2   1     1469.29     1661.66     51.34 o
   7   2   1     2509.32     2594.82     86.37 o
   8   2   1        2.61       79.18     57.26 o
   9   2   1       43.39       19.90     44.59 o
  -9   3   1      312.17      270.93     57.15 o
  -8   3   1       48.97       79.00     34.38 o
  -7   3   1       17.40       32.35     36.75 o
  -6   3   1      997.09      959.10     43.79 o
  -5   3   1      583.33      561.76     29.68 o
  -4   3   1     7442.60     8106.00    231.73 o
  -3   3   1      263.43      300.81     39.51 o
  -2   3   1      672.37      710.64     22.82 o
  -1   3   1        5.45       15.87     13.68 o
   0   3   1    19472.50    18958.79    253.37 o
   1   3   1    12784.94    12194.37    110.80 o
   2   3   1    15342.19    15217.25    133.17 o
   3   3   1      787.79      755.29     40.49 o
   4   3   1     1993.46     2056.31    301.13 o
   5   3   1       48.81       42.37     23.57 o
   6   3   1      111.05      142.80     32.18 o
   7   3   1       10.47       32.00     34.33 o
   8   3   1      313.23      407.62     39.88 o
   9   3   1        2.56       41.89     45.00 o
  -9   4   1        0.03      166.71     62.58 o
  -8   4   1      577.15      631.68     44.07 o
  -7   4   1      549.32      596.83     45.77 o
  -6   4   1     1425.25     1496.24     48.01 o
  -5   4   1       28.54      -10.23     26.78 o
  -4   4   1     2349.58     2519.10    140.50 o
  -3   4   1     4316.48     4641.35     97.42 o
  -2   4   1      985.41     1151.49     43.18 o
  -1   4   1    12960.59    12886.84     93.76 o
   0   4   1    24570.72    24287.55    197.36 o
   1   4   1    18323.63    17708.29    115.50 o
   2   4   1      956.04      937.36     50.09 o
   3   4   1       87.07      121.99     34.55 o
   4   4   1       44.45       34.75     95.31 o
   5   4   1      960.76      932.58     38.96 o
   6   4   1     4995.37     5408.42     97.41 o
   7   4   1      157.47      184.45     41.75 o
   8   4   1      109.15       97.34     35.65 o
   9   4   1       46.43      -26.36     53.62 o
  -9   5   1       61.37       47.25     39.47 o
  -8   5   1      133.69       43.00     45.07 o
  -7   5   1      127.28       96.43     43.36 o
  -6   5   1      721.49      673.16     45.75 o
  -5   5   1      836.20      977.43     80.39 o
  -4   5   1      957.62      570.55    196.27 o
  -3   5   1     5559.62     5469.20    147.55 o
  -2   5   1    38575.96    38504.11    212.19 o
  -1   5   1     3814.59     4054.81     68.14 o
   0   5   1       54.88        9.68     26.84 o
   1   5   1     6476.13     6277.49    136.16 o
   2   5   1     4634.46     4259.19     70.96 o
   3   5   1     2796.75     3018.71     97.72 o
   4   5   1      632.88      565.06    176.01 o
   5   5   1     1171.43     1105.61     42.07 o
   6   5   1        1.61       31.58     33.94 o
   7   5   1       75.05       97.49     39.14 o
   8   5   1     1036.81      983.86     69.11 o
   9   5   1        9.35       -8.80     38.48 o
  -9   6   1       29.58       17.25     42.28 o
  -8   6   1       65.57       69.55     43.59 o
  -7   6   1       17.08       38.77     43.23 o
  -6   6   1      216.97      222.08     35.70 o
  -5   6   1      352.69      375.77     42.59 o
  -4   6   1      450.52      479.77    214.72 o
  -3   6   1     2947.84     3125.60    111.11 o
  -2   6   1     1998.86     2224.75     46.95 o
  -1   6   1     5208.57     5044.74     83.65 o
   0   6   1     1145.75      999.44     53.53 o
   1   6   1       72.03       62.19     33.67 o
   2   6   1      211.60      267.73     25.87 o
   3   6   1     3406.36     3854.54    173.74 o
   4   6   1     3228.79     2974.84    246.59 o
   5   6   1      130.87      135.27     24.51 o
   6   6   1     2352.49     2483.16     67.36 o
   7   6   1       21.25        9.86     38.37 o
   8   6   1       26.73       19.44     35.87 o
   9   6   1        0.61       13.28     36.94 o
  -9   7   1       17.53       54.61     32.04 o
  -8   7   1       13.80       -2.85     44.63 o
  -7   7   1       68.56       94.75     42.96 o
  -6   7   1       25.49       11.64     34.18 o
  -5   7   1    10623.57    10315.81    156.90 o
  -4   7   1      153.74      680.06    247.58 o
  -3   7   1       97.51      164.90     94.43 o
  -2   7   1      213.30      260.58     25.52 o
  -1   7   1     2310.37     2186.70     63.64 o
   0   7   1      222.04      170.69     36.95 o
   1   7   1     9658.62     9206.75    584.50 o
   2   7   1     1024.96     1037.34     47.71 o
   3   7   1     7814.44     7782.22    254.62 o
   4   7   1     4459.53     4499.14    155.69 o
   5   7   1     4589.70     4613.46    142.25 o
   6   7   1      165.54      116.41     33.59 o
   7   7   1      650.95      753.52     51.15 o
   8   7   1       41.16       59.12     49.41 o
   9   7   1       72.23       31.68     31.72 o
  -9   8   1       90.87       88.51     32.42 o
  -8   8   1      186.78      240.76     59.57 o
  -7   8   1     1592.52     1674.75     75.09 o
  -6   8   1      550.81      619.82     52.67 o
  -5   8   1      115.30      105.99     61.28 o
  -4   8   1       26.63       68.13    139.04 o
  -3   8   1     2455.13     2020.51    290.23 o
  -2   8   1     4766.82     4272.09     89.21 o
  -1   8   1      471.53      460.71     40.44 o
   0   8   1      156.65       85.30     28.63 o
   1   8   1     1872.95     1789.66     77.31 o
   2   8   1     1067.35      951.09     44.83 o
   3   8   1     2001.57     2422.79    155.02 o
   4   8   1      160.60      161.79    105.74 o
   5   8   1       57.49       61.12     25.77 o
   6   8   1      745.37      708.76     58.84 o
   7   8   1     1070.08     1084.38     57.09 o
   8   8   1      502.02      430.06     67.31 o
   9   8   1       14.11      -20.92     55.72 o
  -9   9   1       91.76      115.12     32.41 o
  -8   9   1      375.69      389.94     49.43 o
  -7   9   1       35.42       65.09     43.95 o
  -6   9   1       43.92       31.24     39.60 o
  -5   9   1      729.32      765.89     93.82 o
  -4   9   1        8.79       63.04     74.66 o
  -2   9   1        0.07       -1.55     35.87 o
  -1   9   1        0.07       31.48     32.49 o
   0   9   1       45.15       64.02     29.09 o
   1   9   1       25.98       22.79     44.42 o
   2   9   1      798.49      851.58     47.97 o
   3   9   1     1072.04     1086.65    139.26 o
   4   9   1        3.12      147.82    118.07 o
   5   9   1       13.04      -29.62     39.29 o
   6   9   1      715.98      632.82     59.28 o
   7   9   1      283.16      270.56     41.98 o
   8   9   1        0.02       17.61     43.77 o
   9   9   1      384.01      321.58     50.08 o
  -9  10   1       71.76       -0.98     70.87 o
  -8  10   1      149.20      159.01     69.78 o
  -7  10   1     2502.69     2668.59     99.78 o
  -6  10   1       73.28       85.98     36.94 o
  -5  10   1      184.89      117.50     76.12 o
  -4  10   1      594.19      530.40     48.24 o
  -2  10   1       21.28       44.37     44.85 o
  -1  10   1     1111.08     1021.83     75.81 o
   0  10   1     4598.30     4074.99    462.47 o
   1  10   1      148.31      344.26     51.39 o
   2  10   1     7577.91     8423.83    166.26 o
   3  10   1      834.21      864.46    133.01 o
   4  10   1      887.15      808.93     85.21 o
   5  10   1     1811.95     1910.36     91.75 o
   6  10   1      132.76      126.81     38.34 o
   7  10   1      103.23      116.41     40.50 o
   8  10   1        0.35       21.37     39.97 o
   9  10   1        1.37      -30.86     35.37 o
  -9  11   1       88.05       50.55     31.71 o
  -8  11   1       79.71       39.13     38.03 o
  -7  11   1      366.97      314.54     53.72 o
  -6  11   1      196.26      185.72     47.00 o
  -5  11   1      912.16      944.65    107.82 o
  -4  11   1      534.18      477.13     36.07 o
  -2  11   1      262.93      230.26     56.93 o
  -1  11   1     1269.70     1510.54    210.93 o
   0  11   1     1469.45     1492.39    106.84 o
   1  11   1     4038.98     3837.08    196.96 o
   2  11   1      347.47      358.58     90.84 o
   3  11   1     3096.76     2756.12    192.61 o
   5  11   1      697.20      924.46     97.67 o
   6  11   1       75.80       77.49     36.17 o
   7  11   1       86.01      116.54     32.68 o
   8  11   1       90.81       68.52     35.55 o
   9  11   1      229.50      125.02     47.05 o
  -9  12   1        0.61      -30.73     30.73 o
  -8  12   1      331.70      255.41     44.83 o
  -7  12   1      213.82      158.88     37.57 o
  -6  12   1        3.23        3.85     37.52 o
  -5  12   1       26.36       36.59     43.42 o
  -4  12   1      253.69      190.97     33.40 o
  -3  12   1      265.76      221.56     62.60 o
  -2  12   1      901.36      942.27    190.56 o
  -1  12   1     8187.13     8968.10    213.18 o
   0  12   1      210.10      160.53     56.33 o
   1  12   1      166.74      153.79    100.76 o
   2  12   1     2767.11     3016.18    203.94 o
   3  12   1      563.46      591.13     38.66 o
   4  12   1     1925.95     1814.27     76.02 o
   5  12   1      394.23      362.31     82.35 o
   6  12   1        6.90      -42.34     42.34 o
   7  12   1       73.44       67.88     32.56 o
   8  12   1       24.56       38.90     38.46 o
  -8  13   1        6.48      -10.11     69.94 o
  -7  13   1       53.39       44.34     29.70 o
  -6  13   1        5.33        3.78     41.68 o
  -5  13   1      109.23      191.81    148.41 o
  -4  13   1     3250.68     3151.71     76.25 o
  -3  13   1       20.14       33.19     36.86 o
  -2  13   1      561.71      682.08    128.43 o
  -1  13   1      625.30      651.96     90.08 o
   0  13   1      421.23      337.15     74.39 o
   1  13   1      106.63      412.77    128.24 o
   2  13   1      592.69      502.74    156.44 o
   3  13   1       32.62       85.83     51.47 o
   4  13   1      134.85      167.81     50.02 o
   5  13   1      362.93      293.45     67.89 o
   6  13   1       78.30      124.96     37.60 o
   7  13   1      141.93      107.85     43.49 o
   8  13   1       28.19       73.45     33.17 o
  -8  14   1     1022.42     1262.90     60.59 o
  -7  14   1       41.02       44.34     33.47 o
  -6  14   1      995.78      926.22     76.89 o
  -5  14   1      158.05      192.04     53.46 o
  -4  14   1      511.81      412.35     43.61 o
  -3  14   1        0.67      -29.35     29.63 o
  -2  14   1     4107.76     3639.58    126.77 o
  -1  14   1      171.29      130.74    153.28 o
   0  14   1    12232.34    12431.63    385.69 o
   1  14   1     3233.31     3474.63    234.49 o
   2  14   1     1540.70     1559.00    145.66 o
   3  14   1      465.93      457.02     39.73 o
   4  14   1     1092.78     1057.00     68.86 o
   5  14   1       37.44       10.38     73.89 o
   6  14   1     1675.42     1916.34     94.55 o
   7  14   1        7.44       47.15     33.66 o
   8  14   1      126.00      104.17     38.93 o
  -8  15   1        5.25       44.96     28.49 o
  -7  15   1       71.72       73.92     41.99 o
  -6  15   1       11.92      -42.45     42.45 o
  -5  15   1      288.92      287.24     58.97 o
  -4  15   1       91.81       82.07     41.33 o
  -3  15   1       82.13       39.69     33.77 o
  -2  15   1       63.28       38.47     26.04 o
  -1  15   1      635.95      629.93     35.80 o
   0  15   1      429.32      428.15     36.49 o
   1  15   1      126.15      155.97    104.36 o
   2  15   1     1404.56     1289.83     44.29 o
   3  15   1       26.86      -26.84     29.18 o
   4  15   1        3.81       -4.59     48.79 o
   5  15   1      792.11      764.10     64.81 o
   6  15   1        3.34       -4.12     31.51 o
   7  15   1        1.34       11.12     31.27 o
   8  15   1       21.63       45.06     32.20 o
  -8  16   1        7.51       -2.15     31.83 o
  -7  16   1       32.09       59.36     34.78 o
  -6  16   1        8.13       40.17     39.53 o
  -5  16   1      483.29      350.07     57.76 o
  -4  16   1      860.62      892.43     63.60 o
  -3  16   1      328.12      288.42     46.93 o
  -2  16   1      797.81      695.65     38.99 o
  -1  16   1     3900.55     3798.69     66.09 o
   0  16   1     4379.18     4681.63     80.17 o
   1  16   1     2577.49     2467.28     73.76 o
   2  16   1      925.64      946.60     49.27 o
   3  16   1     1122.50     1145.61     70.15 o
   4  16   1     1115.40     1091.30     52.97 o
   5  16   1     1263.26     1243.10     69.24 o
   6  16   1      431.73      430.09     50.51 o
   7  16   1      135.77      161.53     25.83 o
   8  16   1        0.35      -23.95     37.17 o
  -8  17   1       13.03      -17.34     50.35 o
  -7  17   1      135.61       86.23     28.88 o
  -6  17   1       31.84       88.99     33.70 o
  -5  17   1      219.10      251.65     53.66 o
  -4  17   1      791.01      845.12     61.93 o
  -3  17   1     2228.81     2342.79     89.20 o
  -2  17   1      548.28      487.77     47.07 o
  -1  17   1      180.92      199.70     42.09 o
   0  17   1      833.19      778.79     37.54 o
   1  17   1     1892.62     1810.59     65.88 o
   2  17   1      864.79      793.87     68.69 o
   3  17   1     4243.68     4624.36    117.07 o
   4  17   1     1202.98     1152.08     51.33 o
   5  17   1     1798.81     1775.13     62.21 o
   6  17   1       11.98       11.13     27.68 o
   7  17   1        9.07       37.87     23.18 o
   8  17   1        8.25       11.23     41.19 o
  -7  18   1        5.77       15.55     27.75 o
  -6  18   1      600.31      538.72     41.69 o
  -5  18   1        1.39       -8.95     40.07 o
  -4  18   1        0.78      -41.38     41.38 o
  -3  18   1       32.02       40.71     33.15 o
  -2  18   1       54.58       23.40     28.94 o
  -1  18   1      638.27      548.64     35.11 o
   0  18   1     1492.57     1546.34     49.41 o
   1  18   1        0.42       51.18     25.17 o
   2  18   1      317.61      310.55     42.27 o
   3  18   1      662.86      628.15     43.16 o
   4  18   1        0.05        4.98     41.52 o
   5  18   1      384.63      382.30     48.00 o
   6  18   1        0.70      -10.67     28.09 o
   7  18   1       95.84       57.92     29.96 o
  -7  19   1        0.01        8.62     47.56 o
  -6  19   1      331.32      287.30     34.80 o
  -5  19   1       33.52      -21.50     33.20 o
  -4  19   1      272.61      310.77     49.77 o
  -3  19   1      339.89      437.79     52.87 o
  -2  19   1      160.66      182.35     35.74 o
  -1  19   1      499.01      538.39     54.64 o
   0  19   1       10.03       11.77     23.89 o
   1  19   1      270.25      223.98     31.21 o
   2  19   1     2275.57     1939.24     71.94 o
   3  19   1       93.64       96.69     44.63 o
   4  19   1      343.75      291.74     32.10 o
   5  19   1      101.23       58.45     28.43 o
   6  19   1       13.25       61.61     34.11 o
   7  19   1       37.53       33.31     46.16 o
  -7  20   1      266.71      293.31     29.08 o
  -6  20   1       53.88       89.47     30.42 o
  -5  20   1      373.00      381.18     33.90 o
  -4  20   1       13.64      -41.82     41.82 o
  -3  20   1      774.68      724.68     43.74 o
  -2  20   1     1041.01      991.18     82.24 o
  -1  20   1     5389.14     5497.50    110.85 o
   0  20   1     1680.31     1677.72     56.39 o
   1  20   1     3336.75     3240.65     71.93 o
   2  20   1       12.63       -7.66     32.60 o
   3  20   1       19.85       10.90     41.67 o
   4  20   1      507.24      519.18     42.19 o
   5  20   1      392.45      383.09     62.49 o
   6  20   1      111.82      118.84     68.75 o
   7  20   1      449.37      444.21     45.39 o
  -7  21   1        6.75       73.47     42.75 o
  -6  21   1      202.10      147.93     32.56 o
  -5  21   1       50.95       59.44     51.05 o
  -4  21   1        5.33       48.99     39.67 o
  -3  21   1      106.14      123.32     43.63 o
  -2  21   1      186.57      188.11     33.56 o
  -1  21   1        5.94       14.92     29.75 o
   0  21   1       25.88       33.33     37.01 o
   1  21   1      765.22      829.61     56.76 o
   2  21   1        8.35       34.50     30.12 o
   3  21   1      536.61      523.30     54.28 o
   4  21   1        9.69       31.29     46.45 o
   5  21   1       40.40       24.47     36.51 o
   6  21   1        2.68      -33.29     33.29 o
  -6  22   1      600.14      733.73     95.12 o
  -5  22   1      111.59       93.34     49.41 o
  -4  22   1       45.08       62.36     38.82 o
  -3  22   1        0.11        9.99     39.48 o
  -2  22   1     2244.93     2242.88     63.54 o
  -1  22   1      110.87       52.21     36.20 o
   0  22   1     1703.86     1801.61     60.97 o
   1  22   1      554.59      546.04     44.37 o
   2  22   1      114.84      104.21     31.61 o
   3  22   1      937.78      981.85     57.19 o
   4  22   1      113.24      145.27     49.00 o
   5  22   1        1.37       25.18     34.41 o
   6  22   1      171.66      174.02     40.05 o
  -6  23   1       64.55       48.39     56.97 o
  -5  23   1        2.77       51.79     38.87 o
  -4  23   1      845.23      827.17     60.46 o
  -3  23   1       33.36       18.33     38.24 o
  -2  23   1       55.70       83.15     34.75 o
  -1  23   1       12.74        4.70     33.84 o
   0  23   1     1966.34     2135.53     67.31 o
   1  23   1     1130.65     1238.16     54.42 o
   2  23   1      521.47      538.14     54.18 o
   3  23   1      356.06      374.21     50.53 o
   4  23   1      139.49      109.38    124.98 o
   5  23   1       10.04       55.36     41.39 o
   6  23   1        0.34       23.67     82.95 o
  -5  24   1       58.09      160.59     42.64 o
  -4  24   1        0.03      112.93    113.71 o
  -3  24   1       43.42       34.30     40.39 o
  -2  24   1       78.77       73.06     33.22 o
  -1  24   1       29.75       17.60     34.60 o
   0  24   1      386.36      386.41     42.34 o
   1  24   1       76.44       41.22     32.03 o
   2  24   1      105.33       81.87     33.41 o
   3  24   1       28.08       10.65     36.47 o
   4  24   1        1.55      -13.50     35.97 o
   5  24   1       67.30       49.82     43.86 o
  -5  25   1      262.18      183.51     30.52 o
  -4  25   1      114.27      153.58     36.11 o
  -3  25   1      192.43      221.07     38.86 o
  -2  25   1      129.28      168.57     33.58 o
  -1  25   1      695.23      719.88     46.33 o
   0  25   1      237.20      236.78     36.82 o
   1  25   1     2204.35     2464.54     67.43 o
   2  25   1       23.32      -12.11     47.77 o
   3  25   1      179.37      185.28     42.19 o
   4  25   1       13.14       30.91     41.35 o
   5  25   1      115.29      114.57     86.97 o
  -4  26   1        2.84      -19.41     57.09 o
  -3  26   1      214.13      137.13     38.30 o
  -2  26   1      198.86      220.48     29.94 o
  -1  26   1      600.65      625.03     40.18 o
   0  26   1      170.75      132.58     31.43 o
   1  26   1      313.34      314.54     34.84 o
   2  26   1      438.60      389.69     44.98 o
   3  26   1       14.19      -11.09     40.87 o
   4  26   1       14.13       -7.36     35.41 o
  -4  27   1       26.90      -15.22     42.02 o
  -3  27   1       37.23      -11.56     35.90 o
  -2  27   1      288.98      239.66     42.05 o
  -1  27   1      525.66      585.75     38.97 o
   0  27   1       32.18      -14.94     30.51 o
   1  27   1      235.96      169.45     33.13 o
   2  27   1       52.09       55.25     40.72 o
   3  27   1       34.13       51.40     35.00 o
   4  27   1      100.52      126.14     55.10 o
  -4  28   1      102.88       62.25     40.42 o
  -3  28   1       12.36       39.61     34.11 o
  -2  28   1      173.78      141.26     34.66 o
  -1  28   1      102.61      146.56     27.54 o
   0  28   1      390.16      390.47     35.29 o
   1  28   1        5.89       46.82     41.65 o
   2  28   1       52.68       16.36     39.98 o
   3  28   1        2.23       24.50     30.86 o
  -3  29   1       43.72        2.55     31.22 o
  -2  29   1      791.09      674.21    171.38 o
  -1  29   1       21.74       54.57     30.02 o
   0  29   1        0.37      -17.60     28.18 o
   1  29   1       85.91       70.26     33.02 o
   2  29   1        8.19       -0.18     55.52 o
   3  29   1     1003.97      959.48     51.94 o
  -2  30   1       23.26       79.66     30.47 o
  -1  30   1      150.30      108.34     35.80 o
   0  30   1        3.24       15.41     26.72 o
   1  30   1       23.70        7.82     36.95 o
   2  30   1       20.64       12.37     32.83 o
  -8   0   2      246.97      302.55     79.64 o
  -6   0   2     1912.82     1959.98    144.74 o
  -4   0   2      341.64      243.84    151.49 o
  -2   0   2    47863.19    51680.16    601.71 o
   0   0   2    38687.34    39806.00    270.56 o
   2   0   2     7238.80     7093.54    124.93 o
   4   0   2     5397.61     6082.21    261.32 o
   6   0   2     3365.30     3194.54     93.24 o
   8   0   2        0.44      -71.33     71.33 o
  -9   1   2       25.29       82.03     48.79 o
  -8   1   2      224.97      244.29     37.16 o
  -7   1   2       84.24       92.88     39.15 o
  -6   1   2      793.88      849.79     68.58 o
  -5   1   2      147.16      140.19     19.86 o
  -4   1   2     1334.01     1406.50    123.62 o
  -3   1   2     1101.72     1177.68     35.66 o
  -2   1   2      756.36      750.75     45.50 o
  -1   1   2        2.65       20.57     34.72 o
   0   1   2     2300.31     2453.05     66.86 o
   1   1   2      614.58      557.33     49.47 o
   2   1   2    10274.92    10786.71    137.43 o
   3   1   2       28.70       38.97     27.47 o
   4   1   2      215.69      122.44    337.93 o
   5   1   2       18.43       30.64     22.65 o
   6   1   2      244.52      262.45     31.73 o
   7   1   2       13.33       72.78     39.39 o
   8   1   2       24.60       33.98     51.75 o
   9   1   2      110.83      108.01     39.69 o
  -9   2   2       51.87       96.20     65.36 o
  -8   2   2       16.52       43.57     31.83 o
  -7   2   2      723.85      732.63     48.67 o
  -6   2   2      143.78      137.00     29.23 o
  -5   2   2       89.72       77.42     28.73 o
  -4   2   2      752.97      826.44    105.32 o
  -3   2   2      488.63      376.20     29.16 o
  -2   2   2      772.59      812.88     36.20 o
  -1   2   2     1460.31     1440.81     46.11 o
   0   2   2       61.60       96.05     17.91 o
   1   2   2     8671.26     8422.32    157.10 o
   2   2   2      452.98      537.42     26.68 o
   3   2   2     3784.66     3862.95     90.26 o
   4   2   2     6271.06     6855.07    191.25 o
   5   2   2        2.43       14.71     20.94 o
   6   2   2       58.06       81.56     28.46 o
   7   2   2       28.50        2.21     36.66 o
   8   2   2      213.31      143.20     38.15 o
   9   2   2      196.50      202.19     38.89 o
  -9   3   2       10.08        7.13     60.63 o
  -8   3   2       72.43       55.89     32.36 o
  -7   3   2      347.92      305.95     50.99 o
  -6   3   2     1201.03     1097.38     42.34 o
  -5   3   2     5263.29     4981.67     92.13 o
  -4   3   2     5295.39     5769.54    266.85 o
  -3   3   2     1389.71     1107.79     55.83 o
  -2   3   2   127961.42   130212.34    562.31 o
  -1   3   2       48.12       58.61     21.39 o
   0   3   2     4210.09     3911.90     82.27 o
   1   3   2    20823.66    21378.87    266.65 o
   2   3   2     6452.80     6713.67    142.63 o
   3   3   2     1403.40     1296.03     51.67 o
   4   3   2     4797.09     5938.11    327.71 o
   5   3   2     1901.80     1981.64     53.68 o
   6   3   2        7.14        8.77     30.66 o
   7   3   2       68.34       59.03     38.82 o
   8   3   2      171.37      180.99     36.00 o
   9   3   2      473.32      417.47     74.03 o
  -9   4   2        1.09       25.24     57.59 o
  -8   4   2      100.91       82.91     33.97 o
  -7   4   2      651.28      734.40     45.72 o
  -6   4   2      201.87      184.65     29.77 o
  -5   4   2       52.82      105.21     32.53 o
  -4   4   2      684.08      892.41    105.01 o
  -3   4   2     1271.15     1070.47     54.55 o
  -2   4   2    18724.49    19103.10    152.34 o
  -1   4   2    69138.56    68592.97    335.24 o
   0   4   2    18363.55    18335.86    172.05 o
   1   4   2     5970.57     5808.96     97.34 o
   2   4   2     4923.14     4985.16     85.59 o
   3   4   2    12665.71    13753.71    229.72 o
   4   4   2      106.12      212.01    186.21 o
   5   4   2      757.60      792.85     41.44 o
   6   4   2      352.73      397.25     36.84 o
   7   4   2      303.25      344.26     45.69 o
   8   4   2      293.00      263.25     44.01 o
   9   4   2        5.21       -4.07     54.07 o
  -9   5   2        5.09      136.68     69.92 o
  -8   5   2       38.26       -0.63     37.34 o
  -7   5   2       17.43       98.56     37.66 o
  -6   5   2      118.46       63.74     42.84 o
  -5   5   2     1986.36     1602.12     55.04 o
  -4   5   2       42.47     -141.04    199.28 o
  -3   5   2     3422.46     3859.03    111.18 o
  -2   5   2    16215.98    17173.37    177.01 o
  -1   5   2      814.94      837.12     46.21 o
   0   5   2     5177.55     5023.86    101.30 o
   1   5   2        1.93        9.12     16.04 o
   2   5   2     2302.68     2364.07     77.46 o
   3   5   2     6580.28     7076.64    151.97 o
   4   5   2     1771.05     1589.77    221.81 o
   5   5   2      365.05      366.12     30.56 o
   6   5   2      414.76      447.14     35.58 o
   7   5   2       35.90       31.39     38.49 o
   8   5   2      250.13      279.97     36.54 o
   9   5   2       83.69       95.89     56.01 o
  -9   6   2      186.67      126.33     35.28 o
  -8   6   2       15.27        0.48     39.72 o
  -7   6   2     1177.49     1333.68     90.62 o
  -6   6   2      391.39      392.71     37.32 o
  -5   6   2       91.16      181.11     51.15 o
  -4   6   2     6921.30     6993.13    388.10 o
  -3   6   2      445.50      345.10     27.18 o
  -2   6   2    42877.10    45011.95    272.02 o
  -1   6   2    40553.65    41169.23    240.70 o
   0   6   2    10329.61    11020.11    412.84 o
   1   6   2       92.32      118.76     35.43 o
   2   6   2      905.77      933.77     44.56 o
   3   6   2     1121.67     1148.22    108.15 o
   4   6   2     1345.23     1318.87     79.15 o
   5   6   2     3898.50     3824.77    109.88 o
   6   6   2      548.27      513.67     36.17 o
   7   6   2      240.19      193.04     43.89 o
   8   6   2      692.59      720.00     53.85 o
   9   6   2        0.64       62.71     45.66 o
  -9   7   2       11.41      -16.74     36.18 o
  -8   7   2       30.16       12.62     38.34 o
  -7   7   2      345.99      368.11     46.64 o
  -6   7   2      107.87      144.33     37.03 o
  -5   7   2      416.92      415.08     81.22 o
  -4   7   2      834.65      948.45    240.35 o
  -3   7   2    18105.25    19145.09   1785.54 o
  -2   7   2     2060.96     2257.31    101.28 o
  -1   7   2        6.93       25.50     26.09 o
   0   7   2      446.20      413.29     50.58 o
   1   7   2     2520.22     2322.08     84.03 o
   2   7   2     1047.57     1203.16     40.63 o
   3   7   2     4757.11     4848.20    209.60 o
   4   7   2      262.09      211.33     39.43 o
   5   7   2      167.32      138.97     42.86 o
   6   7   2      292.80      272.31     49.44 o
   7   7   2      230.93      246.95     43.95 o
   8   7   2        9.13      -26.26    100.47 o
   9   7   2      278.73      351.72     53.40 o
  -9   8   2       53.43       40.93     58.83 o
  -8   8   2      149.84       92.66     43.34 o
  -7   8   2        6.09       13.95     41.88 o
  -6   8   2     1236.03     1114.77     60.56 o
  -5   8   2      116.34       80.98     68.99 o
  -4   8   2      472.42      671.20    130.63 o
  -3   8   2     2936.80     3093.89    139.28 o
  -2   8   2     5515.25     5404.91    102.35 o
  -1   8   2     3029.45     3015.43    133.80 o
   0   8   2       77.22        6.86     28.54 o
   1   8   2       71.70       40.15     43.41 o
   2   8   2        0.77        1.53     27.81 o
   3   8   2       64.86      102.69     99.48 o
   4   8   2     1039.32      976.30     57.98 o
   5   8   2       27.30      -17.88     31.06 o
   6   8   2      147.64      209.98     33.94 o
   7   8   2      515.61      532.44     47.75 o
   8   8   2      208.93      230.84     63.19 o
   9   8   2        3.65       64.60     53.33 o
  -9   9   2        0.26       -4.71     50.47 o
  -8   9   2        8.26       40.27     41.79 o
  -7   9   2      322.00      316.78     49.92 o
  -6   9   2     1871.82     1844.73    175.22 o
  -5   9   2      457.42      476.01     76.94 o
  -4   9   2      157.30      125.10     47.79 o
  -3   9   2     4971.75     6116.11    353.63 o
  -2   9   2        3.08       16.16     47.02 o
  -1   9   2     4293.27     4470.57    120.45 o
   0   9   2     5127.06     4614.86    162.53 o
   1   9   2     5753.18     6440.16    147.71 o
   2   9   2    10279.31     9494.16    142.53 o
   3   9   2      389.90      308.07    114.41 o
   4   9   2     3993.43     4077.01    144.68 o
   5   9   2        2.69       25.52     29.99 o
   6   9   2     1091.92     1083.84     50.66 o
   7   9   2      287.88      242.73     58.30 o
   8   9   2      253.02      194.02     43.78 o
   9   9   2        6.60       30.37     54.09 o
  -9  10   2       16.04        9.46     32.47 o
  -8  10   2      540.98      681.81     57.05 o
  -7  10   2       38.14        0.27     39.15 o
  -6  10   2       14.86       90.30     38.17 o
  -5  10   2       71.48       77.60     48.37 o
  -4  10   2        2.13      -20.78     24.05 o
  -3  10   2       33.81       52.85    228.40 o
  -2  10   2     8262.54     9201.69    205.61 o
  -1  10   2      983.50     1084.92    109.32 o
   0  10   2     3078.35     3200.02    169.47 o
   1  10   2     2255.98     2399.33    265.35 o
   2  10   2     2514.35     3043.08    185.29 o
   3  10   2     2572.00     2899.21    208.04 o
   4  10   2       24.05      -20.74     59.79 o
   5  10   2       26.27       -2.62     36.46 o
   6  10   2      602.90      566.99     44.59 o
   7  10   2       33.40       31.71     55.63 o
   8  10   2      107.53       71.67     61.32 o
   9  10   2        0.72       14.02     49.96 o
  -9  11   2       83.75       34.80     28.61 o
  -8  11   2       40.84       77.76     43.51 o
  -7  11   2      243.18      255.68     47.60 o
  -6  11   2      190.35      221.11     48.03 o
  -5  11   2      262.05      329.98     74.30 o
  -4  11   2     1218.60     1117.42     39.70 o
  -3  11   2      262.46       47.77    264.90 o
  -2  11   2      179.77      366.14     83.97 o
  -1  11   2     1376.08     1516.02    125.23 o
   0  11   2      151.13      198.60     76.43 o
   1  11   2     3078.67     3418.68    188.10 o
   2  11   2     5985.18     5770.23    254.93 o
   3  11   2     1595.57     1131.47    183.72 o
   4  11   2      664.26      623.40     75.47 o
   5  11   2      712.57      651.73     43.95 o
   6  11   2      354.92      334.95     49.24 o
   7  11   2       26.64       12.05     33.79 o
   8  11   2      238.51      265.80     40.77 o
  -9  12   2      302.12      247.66     71.60 o
  -8  12   2      341.75      334.29     34.24 o
  -7  12   2      153.54      133.06     65.53 o
  -6  12   2       31.84       15.80     59.97 o
  -5  12   2      792.45      833.12     80.80 o
  -4  12   2      300.16      254.18     26.71 o
  -3  12   2     1962.58     1833.19     66.63 o
  -2  12   2     4462.92     4842.43    210.21 o
  -1  12   2     4702.65     4724.84    218.50 o
   0  12   2      419.34      472.26     96.22 o
   1  12   2    12282.75    12687.79    377.66 o
   2  12   2     1483.99     1893.36    181.75 o
   3  12   2     1535.15     1363.28     99.84 o
   4  12   2     1298.33     1271.47     92.44 o
   5  12   2     1170.26     1216.22     55.39 o
   6  12   2       40.13       62.78     34.45 o
   7  12   2      234.12      250.16     38.83 o
   8  12   2       15.33       24.56     38.23 o
  -8  13   2      198.33      178.13     29.96 o
  -7  13   2      424.50      458.45     53.10 o
  -6  13   2      486.77      561.25     57.83 o
  -5  13   2      470.69      444.35     50.39 o
  -4  13   2     1057.83      986.11     40.60 o
  -3  13   2     1431.93     1208.06     45.82 o
  -2  13   2       23.46      120.70    133.97 o
  -1  13   2      817.78     1061.77    128.95 o
   0  13   2     6804.93     7262.01    290.21 o
   1  13   2       51.85     -125.96    137.12 o
   3  13   2     3028.27     2912.76     76.63 o
   4  13   2      177.06      182.26     60.57 o
   5  13   2      873.90      827.72     46.49 o
   6  13   2        9.83       13.77     33.28 o
   7  13   2        0.38       39.82     32.40 o
   8  13   2      156.59      172.10     29.07 o
  -8  14   2       25.83       27.57     26.96 o
  -7  14   2      356.77      301.26     47.07 o
  -6  14   2      134.24       61.88     45.41 o
  -5  14   2       46.93        4.93     46.40 o
  -4  14   2       44.12       64.68     28.27 o
  -3  14   2      573.63      512.27     32.53 o
  -2  14   2     1053.26      982.52     64.05 o
  -1  14   2      469.82      524.41    156.84 o
   0  14   2      282.65      275.02    150.06 o
   1  14   2        2.76      -29.20     66.01 o
   2  14   2     1327.70     1267.77     52.05 o
   3  14   2      724.69      764.40     68.78 o
   4  14   2      117.52      129.51     33.27 o
   5  14   2      257.36      263.20     34.47 o
   6  14   2       42.00       67.60     35.65 o
   7  14   2      461.43      507.80     39.75 o
   8  14   2       23.61       29.72     34.59 o
  -8  15   2       56.41       35.22     25.55 o
  -7  15   2       21.41       50.08     31.93 o
  -6  15   2      938.06      850.46    138.89 o
  -5  15   2      574.89      648.34     66.10 o
  -4  15   2      832.92      854.50     45.29 o
  -3  15   2      505.00      467.74     50.04 o
  -2  15   2       56.13       42.37     22.14 o
  -1  15   2     1722.70     1907.29     77.71 o
   0  15   2      948.55      826.57     69.47 o
   1  15   2     1424.07     1334.79     73.05 o
   2  15   2     1180.29      996.91     59.46 o
   3  15   2     9865.69    10249.25    103.04 o
   4  15   2      938.86      931.00     56.32 o
   5  15   2        4.66       -6.00     34.00 o
   6  15   2       77.02       27.86     33.67 o
   7  15   2      558.36      589.37     34.11 o
   8  15   2        3.29       11.01     26.03 o
  -8  16   2       12.57       30.76     30.34 o
  -7  16   2      377.16      389.21     54.61 o
  -6  16   2       70.05       -6.51     41.85 o
  -5  16   2       33.16       -6.13     56.52 o
  -4  16   2       14.05       14.83     34.59 o
  -3  16   2      493.60      483.11     46.88 o
  -2  16   2       76.07       35.36     26.30 o
  -1  16   2     9550.28     9576.16    125.13 o
   0  16   2      170.13      184.21     27.42 o
   1  16   2     1529.06     1495.25     64.56 o
   2  16   2        3.76       -3.28     29.65 o
   3  16   2      106.35      140.91     32.01 o
   4  16   2     3169.35     3377.23     62.94 o
   5  16   2      759.36      790.61     39.34 o
   6  16   2       14.56       21.11     26.90 o
   7  16   2      291.14      294.82     29.66 o
   8  16   2        0.13       65.89     38.61 o
  -8  17   2       55.61       52.09     31.25 o
  -7  17   2       38.51       41.80     27.63 o
  -6  17   2      221.22      229.17     44.51 o
  -5  17   2      152.65      154.77     55.65 o
  -4  17   2      484.31      475.99     79.50 o
  -3  17   2        2.43       -3.46     26.71 o
  -2  17   2       14.48        3.08     23.63 o
  -1  17   2       62.54       89.42     27.06 o
   0  17   2      293.00      312.52     37.56 o
   1  17   2      868.11      985.90     45.34 o
   2  17   2      635.29      578.83     37.51 o
   3  17   2     1517.32     1570.54     59.02 o
   4  17   2     1332.33     1220.96     66.00 o
   5  17   2      235.65      181.06     31.60 o
   6  17   2      148.64      131.35     26.79 o
   7  17   2      134.95      134.57     56.18 o
  -8  18   2       97.85       50.65     41.32 o
  -7  18   2        9.55       -8.94     26.75 o
  -6  18   2      153.93      141.52     48.11 o
  -5  18   2      122.01       91.04     52.03 o
  -4  18   2      202.20      204.76     49.15 o
  -3  18   2       60.86       51.94     31.49 o
  -2  18   2     2223.10     2217.49     68.07 o
  -1  18   2       20.83      -28.73     28.73 o
   0  18   2     3890.94     3627.78     84.50 o
   1  18   2       66.85       49.76     25.15 o
   2  18   2       10.92      -33.40     33.40 o
   3  18   2      169.55      130.31     31.96 o
   4  18   2      786.91      733.16     38.74 o
   5  18   2       15.85       85.76     47.87 o
   6  18   2      344.00      357.38     27.98 o
   7  18   2       64.54       47.39     28.81 o
  -7  19   2        8.57       59.86     29.91 o
  -6  19   2      336.10      404.63     28.90 o
  -5  19   2       12.21      -30.35     57.79 o
  -4  19   2     1293.82     1204.95     75.39 o
  -3  19   2      308.85      233.74     40.40 o
  -2  19   2       25.83       71.50     43.40 o
  -1  19   2       13.92      -13.25     29.10 o
   0  19   2     2843.89     2797.80     66.48 o
   1  19   2     1200.52     1198.65     46.63 o
   2  19   2     6745.17     7297.19    124.36 o
   3  19   2      104.64       74.20     31.85 o
   4  19   2      198.32      237.88     29.36 o
   5  19   2       76.20      118.00     29.75 o
   6  19   2       51.58       56.05     27.84 o
   7  19   2       16.25      -17.42     44.15 o
  -7  20   2       11.75      -19.53     27.56 o
  -6  20   2       29.95        8.39     25.95 o
  -5  20   2       20.56       -4.84     34.79 o
  -4  20   2      165.68      117.78     43.09 o
  -3  20   2     1214.09     1126.43     55.76 o
  -2  20   2       16.05       -5.63     29.57 o
  -1  20   2      636.31      709.50     44.44 o
   0  20   2      326.64      360.99     34.93 o
   1  20   2      582.17      518.67     37.38 o
   2  20   2      603.43      654.06     59.49 o
   3  20   2       14.80       12.12     33.42 o
   4  20   2      282.68      214.91     29.59 o
   5  20   2      442.54      408.91     37.79 o
   6  20   2      178.40      177.84     34.14 o
   7  20   2       91.23       88.76     41.48 o
  -7  21   2      125.09       81.07     27.76 o
  -6  21   2      112.94       85.65     39.04 o
  -5  21   2     1287.99     1242.02     47.77 o
  -4  21   2     1180.65     1212.28     74.80 o
  -3  21   2      123.10      118.36     34.10 o
  -2  21   2      114.09       97.79     39.79 o
  -1  21   2       24.20       21.62     32.21 o
   0  21   2      234.22      210.07     37.06 o
   1  21   2     2367.90     2594.02     67.86 o
   2  21   2        6.62       79.93     53.86 o
   3  21   2      307.76      274.73     43.85 o
   4  21   2       77.79       13.38     48.71 o
   5  21   2      442.29      339.79     38.84 o
   6  21   2       34.76       30.87     50.59 o
  -6  22   2      248.57      235.84     31.38 o
  -5  22   2        0.01        9.71     67.49 o
  -4  22   2       35.54      -10.37     38.25 o
  -3  22   2      138.43      161.90     45.95 o
  -2  22   2      605.69      541.23     81.26 o
  -1  22   2       54.35       52.69     33.98 o
   0  22   2     1784.27     1810.66     62.39 o
   1  22   2        0.43       22.04     51.94 o
   2  22   2      799.48      724.95     59.44 o
   3  22   2       76.74       20.30     34.48 o
   4  22   2      125.12      149.26     51.26 o
   5  22   2      120.63      178.55     52.18 o
   6  22   2      385.17      545.55     77.99 o
  -6  23   2      156.80      106.93     41.88 o
  -5  23   2      365.99      458.97     46.43 o
  -4  23   2       70.48       90.70     42.94 o
  -3  23   2        0.55      -24.66     41.13 o
  -2  23   2      298.32      261.02     37.64 o
  -1  23   2       23.50       45.46     35.37 o
   0  23   2       88.10      101.00     34.83 o
   1  23   2      694.66      779.20     51.12 o
   2  23   2      265.07      221.49     42.25 o
   3  23   2      147.45       41.99     52.55 o
   4  23   2      280.28      255.33     43.93 o
   5  23   2       22.02      114.92     82.82 o
   6  23   2        2.04       36.13     81.35 o
  -6  24   2       14.35       22.81     42.00 o
  -5  24   2       44.22       45.01     39.28 o
  -4  24   2      119.59      192.86    129.16 o
  -3  24   2      503.02      614.03     53.20 o
  -2  24   2      184.44      208.81     34.27 o
  -1  24   2      134.14      109.89     31.20 o
   0  24   2       13.64       26.43     36.14 o
   1  24   2     1075.85     1009.98     49.78 o
   2  24   2      169.41      159.41     43.28 o
   3  24   2       69.38       28.75     54.07 o
   4  24   2        0.40       51.37     37.46 o
   5  24   2      389.15      349.70     82.48 o
  -5  25   2      363.63      375.08     39.73 o
  -4  25   2        7.26       -1.94     46.92 o
  -3  25   2      340.90      334.05     46.11 o
  -2  25   2       33.84       60.27     32.30 o
  -1  25   2      312.28       97.10     67.12 o
   0  25   2      437.81      478.45     47.72 o
   1  25   2      145.71      147.71     45.30 o
   2  25   2       29.48       31.97     45.88 o
   3  25   2       15.67       89.84     42.75 o
   4  25   2       28.99       43.41     39.83 o
   5  25   2        7.80        0.65     84.28 o
  -5  26   2        6.98       18.06     78.88 o
  -4  26   2      110.35       55.07     41.59 o
  -3  26   2        6.29       43.31     40.90 o
  -2  26   2      201.10      149.67     33.34 o
  -1  26   2      100.41       47.22     42.09 o
   0  26   2      447.83      380.57     54.86 o
   1  26   2     1231.14     1132.22     51.78 o
   2  26   2        0.29      -29.04     37.45 o
   3  26   2        7.92        4.90     39.68 o
   4  26   2      122.10       83.78     35.95 o
  -4  27   2      448.77      489.94     46.83 o
  -3  27   2      193.02      105.98     34.94 o
  -2  27   2      545.64      622.20     52.22 o
  -1  27   2        0.17      -29.07     29.07 o
   0  27   2       74.46       32.27     31.98 o
   1  27   2        7.24      -27.77     30.20 o
   2  27   2      458.13      505.01     52.74 o
   3  27   2       66.90       79.36     49.35 o
   4  27   2       63.50       90.59     34.96 o
  -4  28   2        0.18      -34.09     37.54 o
  -3  28   2       41.32       36.52     31.61 o
  -2  28   2     1857.25     1919.09     69.21 o
  -1  28   2       12.38       55.68     29.56 o
   0  28   2      122.00      125.17     27.92 o
   1  28   2      400.38      384.18     34.94 o
   2  28   2       50.73       37.59     33.34 o
   3  28   2       34.90      -68.66     70.51 o
  -3  29   2       34.82       20.49     30.90 o
  -2  29   2        2.93       23.44     77.62 o
  -1  29   2        0.58        5.81     34.18 o
   0  29   2       31.38      -10.40     31.18 o
   1  29   2        0.13       -0.91     65.99 o
   2  29   2      133.70      141.28     34.47 o
  -2  30   2      285.00      314.96     34.36 o
  -1  30   2       30.29      -35.09     35.09 o
   0  30   2        3.56       16.52     43.71 o
   1  30   2       36.60       54.66     30.22 o
   2  30   2       56.44        8.13     36.19 o
  -9   0   3        1.00      107.77     72.29 o
  -7   0   3       72.85      182.91     56.88 o
  -5   0   3      395.84      353.57     33.55 o
  -3   0   3        2.68       -1.72     36.98 o
  -1   0   3        4.76       27.73     60.00 o
   1   0   3       60.93       86.71     43.98 o
   3   0   3     3972.37     3904.21     96.00 o
   5   0   3     2479.12     2699.87     66.70 o
   7   0   3      115.11      170.64     51.41 o
   9   0   3      284.38      151.54     55.94 o
  -9   1   3        3.28       84.54     67.49 o
  -8   1   3       61.85       99.66     48.22 o
  -7   1   3      997.49     1074.11     53.83 o
  -6   1   3     4258.06     4618.37    114.39 o
  -5   1   3     2402.70     2234.63     89.88 o
  -4   1   3      632.21      752.06    180.69 o
  -3   1   3      139.37      109.05     40.46 o
  -2   1   3     2196.40     2012.37    120.92 o
  -1   1   3    41284.30    41289.80    312.91 o
   0   1   3     6429.27     5925.03    124.29 o
   1   1   3    28987.86    30230.73    319.67 o
   2   1   3     6062.01     5597.45     82.75 o
   3   1   3     8101.08     8277.14    152.34 o
   4   1   3     3313.61     4154.64    259.47 o
   5   1   3       51.90       33.74     22.55 o
   6   1   3      262.44      272.73     33.32 o
   7   1   3      602.49      661.08     51.33 o
   8   1   3      531.16      673.52     64.61 o
   9   1   3      372.38      283.76     47.52 o
  -9   2   3      136.65      197.90     64.94 o
  -8   2   3       84.07      115.57     31.44 o
  -7   2   3       98.93       26.55     36.45 o
  -6   2   3       10.42       -1.04     26.85 o
  -5   2   3      114.37       85.96     27.29 o
  -4   2   3      272.46      163.15     86.22 o
  -3   2   3     2360.63     2129.68     57.12 o
  -2   2   3    25223.61    26418.15    318.85 o
  -1   2   3    26183.93    25136.48    252.62 o
   0   2   3     1535.22     1472.93     61.89 o
   1   2   3    13626.32    13132.13    112.11 o
   2   2   3     2358.01     2297.37     69.61 o
   3   2   3     5185.20     5106.23     89.82 o
   4   2   3     1167.25      972.97    191.58 o
   5   2   3     5802.24     6019.83     95.62 o
   6   2   3       38.24        9.32     36.25 o
   7   2   3      739.61      862.58     53.00 o
   8   2   3        0.11       58.13     41.95 o
   9   2   3        9.30      -41.04     41.04 o
  -9   3   3       55.72       37.29     62.36 o
  -8   3   3      218.64      234.78     47.77 o
  -7   3   3      365.03      274.97     41.17 o
  -6   3   3     1686.64     1554.01     54.95 o
  -5   3   3      376.16      377.07     63.54 o
  -4   3   3        0.05       47.39    103.95 o
  -3   3   3     1142.39     1239.35     84.59 o
  -2   3   3   143108.11   146577.13    461.01 o
  -1   3   3     5739.08     5946.73    115.01 o
   0   3   3     1933.99     2077.07     62.34 o
   1   3   3      318.58      211.19     55.18 o
   2   3   3     1071.93     1101.51     38.05 o
   3   3   3      990.41     1021.74     22.14 o
   4   3   3      101.66      299.09    203.14 o
   5   3   3     5655.19     5838.23     89.15 o
   6   3   3      325.77      315.22     40.59 o
   7   3   3      182.18      173.08     41.58 o
   8   3   3     1218.81     1239.99     58.64 o
   9   3   3        1.44       24.58     36.18 o
  -9   4   3       28.38      -55.84     55.84 o
  -8   4   3      281.82      282.03     47.54 o
  -7   4   3      254.21      226.78     37.96 o
  -6   4   3      188.02      147.20     32.51 o
  -5   4   3      407.45      442.78     59.51 o
  -4   4   3     3300.36     3587.77    172.17 o
  -3   4   3      736.10      682.68     42.36 o
  -2   4   3     5683.92     5067.22     93.10 o
  -1   4   3    13063.17    12181.39    177.98 o
   0   4   3    18464.22    18943.77    182.05 o
   1   4   3     6296.02     6601.14    179.67 o
   2   4   3      783.83      785.46     56.88 o
   3   4   3     1201.72     1310.13     94.69 o
   4   4   3     5034.11     4859.49     78.12 o
   5   4   3      323.44      346.75     39.43 o
   6   4   3     1570.63     1795.72     69.73 o
   7   4   3       22.70       48.28     39.14 o
   8   4   3       94.62      113.41     36.87 o
   9   4   3       33.92       45.39     55.49 o
  -9   5   3        8.14      -18.58     39.17 o
  -8   5   3      123.59       80.80     44.71 o
  -7   5   3       60.62       14.39     31.65 o
  -6   5   3     1414.65     1295.37     60.10 o
  -5   5   3      146.77      102.74     40.32 o
  -4   5   3     7336.41     8308.62    401.07 o
  -3   5   3     8546.65     9342.36    187.65 o
  -2   5   3    69301.81    72932.39    339.73 o
  -1   5   3    35559.35    37766.98    635.86 o
   0   5   3    12479.54    12346.66    162.31 o
   1   5   3     3901.88     3750.93    143.99 o
   2   5   3      812.99      706.64     38.84 o
   3   5   3     4759.12     5280.31    201.97 o
   4   5   3     1166.01     1164.85    140.77 o
   5   5   3      380.90      393.47     31.33 o
   6   5   3      147.47      118.39     39.22 o
   7   5   3      716.67      666.76     52.02 o
   8   5   3     1636.11     1650.81     62.64 o
   9   5   3        0.02       -8.30     45.72 o
  -9   6   3       40.18        8.49     72.65 o
  -8   6   3      185.09      300.60     63.54 o
  -7   6   3       14.12        4.78     32.95 o
  -6   6   3        6.78        4.97     35.29 o
  -5   6   3     1441.86     1284.33    114.15 o
  -4   6   3     1473.86     1463.56    225.08 o
  -3   6   3     6650.79     6909.87    135.04 o
  -2   6   3    30780.53    33534.95    367.97 o
  -1   6   3       88.69       47.07     25.03 o
   0   6   3     2235.25     2159.73     67.66 o
   1   6   3      305.95      242.35     49.78 o
   2   6   3      221.89      160.51     39.81 o
   3   6   3     4608.33     4377.05    193.02 o
   4   6   3     4839.79     5007.73    105.60 o
   5   6   3      328.53      349.35     29.22 o
   6   6   3       63.52       62.03     29.62 o
   7   6   3      132.44      120.71     41.10 o
   8   6   3       26.32       22.82     34.95 o
   9   6   3        3.22      -23.52     49.14 o
  -9   7   3       72.26       86.74     39.18 o
  -8   7   3      118.80       86.02     62.64 o
  -7   7   3     1027.40     1160.56     65.48 o
  -6   7   3      254.93      191.57     53.29 o
  -5   7   3     3108.03     2992.32    146.37 o
  -4   7   3     2347.48     1948.95    267.06 o
  -3   7   3      867.75      910.57     86.80 o
  -2   7   3        0.61       19.72     37.20 o
  -1   7   3       28.46       40.88     28.21 o
   0   7   3      569.64      666.93     58.20 o
   1   7   3     9074.39     8143.27     88.23 o
   2   7   3      577.72      562.24     52.21 o
   3   7   3     1535.66     1337.03    138.41 o
   4   7   3      865.32      870.12     38.94 o
   5   7   3        9.03       16.57     27.45 o
   6   7   3        0.76        2.33     27.28 o
   7   7   3      175.06      147.45     43.42 o
   8   7   3        4.28      -11.11     34.66 o
   9   7   3       86.57       63.43     53.94 o
  -9   8   3      173.03      180.18     34.30 o
  -8   8   3      434.05      547.16     62.76 o
  -7   8   3        3.03      103.35     56.68 o
  -6   8   3      130.11       82.62     52.19 o
  -5   8   3      230.98      160.53     69.60 o
  -4   8   3     1403.60     1460.80     56.60 o
  -3   8   3    10148.00    12020.38    207.23 o
  -2   8   3     6056.87     6121.62    119.86 o
  -1   8   3      332.32      482.73     68.22 o
   0   8   3      697.44      504.24     69.81 o
   1   8   3      258.08      266.44     52.30 o
   2   8   3       65.60      -23.51     51.82 o
   3   8   3     3045.90     3200.80    188.52 o
   4   8   3     3236.27     2574.37     68.36 o
   5   8   3     1600.96     1588.10     48.54 o
   6   8   3      516.82      505.87     36.19 o
   7   8   3       13.24      -22.58     40.21 o
   8   8   3       97.70        8.33     84.20 o
   9   8   3        2.30      -40.26     53.42 o
  -9   9   3       16.75       12.25     31.06 o
  -8   9   3       28.61       16.93     34.52 o
  -7   9   3        6.67        0.35     35.90 o
  -6   9   3      202.25      243.16     49.23 o
  -5   9   3     1192.22     1079.16     72.42 o
  -4   9   3     4488.59     4732.37     98.31 o
  -3   9   3     2832.61     3352.59    297.23 o
  -2   9   3      727.74      934.08     98.19 o
  -1   9   3     3115.29     3107.35    150.79 o
   0   9   3     2884.43     2679.53    152.11 o
   1   9   3       34.02       36.49     53.31 o
   2   9   3      428.44      432.38     71.63 o
   3   9   3        0.10      -41.11    138.15 o
   4   9   3       23.16      -28.89     29.43 o
   5   9   3      896.88      956.18     41.88 o
   6   9   3       23.38       21.92     30.93 o
   7   9   3       98.78      109.65     37.95 o
   8   9   3       50.28        7.04     81.37 o
  -9  10   3       57.40       37.17     28.17 o
  -8  10   3      124.18      104.38     32.08 o
  -7  10   3      382.55      355.95     47.95 o
  -6  10   3     1389.46     1248.54     82.56 o
  -5  10   3       12.40       84.45     43.43 o
  -4  10   3       44.48       33.80     27.23 o
  -3  10   3    14238.01    16792.56    578.51 o
  -2  10   3      213.06      221.23     75.15 o
  -1  10   3     1651.30     1215.62    106.01 o
   0  10   3     2121.13     1755.52    134.36 o
   1  10   3      283.15      392.98     83.11 o
   2  10   3      298.73      297.79    114.83 o
   3  10   3      374.33      284.21    172.74 o
   4  10   3      359.58      400.96     36.51 o
   5  10   3     1839.20     1919.38     53.64 o
   6  10   3       55.56       78.11     29.89 o
   7  10   3       26.40      -50.16     50.16 o
   8  10   3      126.78       86.44     48.22 o
  -9  11   3      103.08       66.89     29.71 o
  -8  11   3       18.74       43.96     29.55 o
  -7  11   3       23.18       21.67     36.65 o
  -6  11   3     1932.84     1964.63     88.84 o
  -5  11   3      314.08      326.30    108.24 o
  -4  11   3     2797.56     2632.34    133.95 o
  -3  11   3        1.84      -16.35     57.77 o
  -2  11   3      376.35      398.73     86.98 o
  -1  11   3    15029.82    15942.72    370.82 o
   0  11   3      769.57      823.13    109.26 o
   1  11   3     6539.62     6858.20    277.68 o
   2  11   3     2337.81     2447.22    184.85 o
   3  11   3     4066.32     3401.11    105.87 o
   4  11   3      483.25      432.54     46.76 o
   5  11   3       17.80       -9.23     30.19 o
   6  11   3      309.88      287.58     45.55 o
   7  11   3      187.22      122.06    113.35 o
   8  11   3        5.86       32.61     31.90 o
  -9  12   3        2.74       11.97     27.95 o
  -8  12   3        3.15        0.19     26.50 o
  -7  12   3     1056.01     1091.52     62.30 o
  -6  12   3      530.71      501.38     59.14 o
  -5  12   3       14.29       65.92     44.07 o
  -4  12   3      375.05      375.72     29.72 o
  -3  12   3     1709.82     1666.81     49.22 o
  -2  12   3      142.18      195.94     97.10 o
  -1  12   3     3486.74     3957.77    199.09 o
   0  12   3       11.27       87.81     84.31 o
   1  12   3     4208.96     4227.37    230.54 o
   2  12   3      501.09      298.89    139.73 o
   3  12   3      274.99      201.85     27.64 o
   4  12   3     2665.48     2483.33     82.54 o
   5  12   3      903.23      900.59     60.30 o
   6  12   3        0.03      -35.83     35.83 o
   7  12   3      224.52      173.21     50.41 o
   8  12   3       47.14      -10.86     43.03 o
  -9  13   3       29.69      -15.16     31.62 o
  -8  13   3       17.61       36.57     24.82 o
  -7  13   3        3.00       -5.68     41.54 o
  -6  13   3      160.69      202.88     48.63 o
  -5  13   3       45.51       38.02     45.20 o
  -4  13   3      968.28      916.94     39.28 o
  -3  13   3       27.22       31.15     24.59 o
  -2  13   3       25.11       62.08     35.41 o
  -1  13   3      759.14      798.27    118.49 o
   0  13   3     1961.77     1818.32    170.04 o
   1  13   3     1787.31     1818.57    156.33 o
   2  13   3     9766.75     9381.02    259.01 o
   3  13   3     1541.09     1591.32     65.76 o
   4  13   3       77.76       37.70     55.50 o
   5  13   3      724.74      864.57     66.59 o
   6  13   3      512.45      579.46     44.45 o
   7  13   3       40.61       61.34    136.30 o
   8  13   3      166.26      191.02     47.47 o
  -8  14   3      205.12      272.79     30.88 o
  -7  14   3      315.07      277.61     47.12 o
  -6  14   3       95.88       42.10    118.02 o
  -5  14   3      301.30      315.41     47.56 o
  -4  14   3     1382.09     1332.42     78.82 o
  -3  14   3      451.10      372.53     36.82 o
  -2  14   3     8186.03     7877.39     93.09 o
  -1  14   3       64.68      100.18     25.07 o
   0  14   3      324.37      289.25     60.20 o
   1  14   3     5052.94     5974.51    136.91 o
   2  14   3     1326.21     1355.68     52.79 o
   3  14   3      141.30      176.68     27.46 o
   4  14   3     2480.90     2519.05     91.89 o
   5  14   3       24.19       18.63     34.82 o
   6  14   3      469.73      490.41     46.64 o
   7  14   3      178.74      139.14     45.71 o
   8  14   3        0.32       36.66     27.23 o
  -8  15   3        0.91       10.77     23.72 o
  -7  15   3       17.14       35.46     36.68 o
  -6  15   3        5.09        3.90     58.53 o
  -5  15   3      179.19      212.22     47.90 o
  -4  15   3       29.41        6.44     32.83 o
  -3  15   3        3.06       26.04     24.77 o
  -2  15   3      640.15      594.11     50.14 o
  -1  15   3       34.48       47.54     35.27 o
   0  15   3      116.65       42.10     26.83 o
   1  15   3     1166.71     1256.85     61.84 o
   2  15   3      410.00      399.17     47.07 o
   3  15   3       12.55       44.73     25.22 o
   4  15   3      162.17      181.84     39.88 o
   5  15   3      207.82      176.99     35.52 o
   6  15   3        0.61      -29.10     29.10 o
   7  15   3        0.05       23.58     30.45 o
   8  15   3      200.75      197.11     60.35 o
  -8  16   3       20.24       17.37     23.61 o
  -7  16   3       54.24        2.74     49.03 o
  -6  16   3       18.78      -41.56     59.91 o
  -5  16   3        0.96      -58.14     58.14 o
  -4  16   3      725.74      805.14     47.25 o
  -3  16   3     1361.47     1405.88     45.68 o
  -2  16   3     1383.37     1471.08     42.24 o
  -1  16   3       59.28       42.09     30.80 o
   0  16   3     1692.79     1857.63     73.17 o
   1  16   3     1953.55     2109.67     50.69 o
   2  16   3     4683.17     5001.72     99.75 o
   3  16   3     5758.34     6184.61    153.85 o
   4  16   3       86.47       80.52     31.82 o
   5  16   3      173.13      183.28     30.64 o
   6  16   3      115.54      123.86     28.70 o
   7  16   3       63.70       51.74     29.89 o
  -8  17   3       37.38       24.80     24.67 o
  -7  17   3      195.76      193.08     34.00 o
  -6  17   3      183.99      173.75     40.81 o
  -5  17   3     1822.63     2022.18    110.54 o
  -4  17   3       73.42       55.96     34.77 o
  -3  17   3       86.03       56.47     27.32 o
  -2  17   3       10.31      -19.33     25.98 o
  -1  17   3      348.60      291.21     28.79 o
   0  17   3      830.49      772.62     34.50 o
   1  17   3     6320.18     6411.73    107.23 o
   2  17   3     3853.57     4057.70     80.52 o
   3  17   3     3428.29     3485.73     62.53 o
   4  17   3        8.58       -4.69     29.57 o
   5  17   3       58.31       50.73     37.78 o
   6  17   3      119.54      137.39     28.73 o
   7  17   3      227.93      179.79     36.73 o
  -8  18   3        8.32       68.26     34.71 o
  -7  18   3       19.49      -12.52     28.69 o
  -6  18   3      196.78      146.95     78.47 o
  -5  18   3      580.72      622.61     74.02 o
  -4  18   3      123.94      113.21     33.93 o
  -3  18   3      238.30      241.45     28.41 o
  -2  18   3      175.77      181.56     26.31 o
  -1  18   3       24.24       13.40     28.22 o
   0  18   3       69.56       55.81     25.58 o
   1  18   3      187.19      215.50     33.82 o
   2  18   3     1021.05     1004.60     46.02 o
   3  18   3     2836.28     2933.46     89.58 o
   4  18   3      103.64      108.72     31.28 o
   5  18   3      137.22      124.65     30.37 o
   6  18   3      238.61      224.99     31.48 o
   7  18   3       24.75       48.88     31.22 o
  -7  19   3       16.79       25.15     32.28 o
  -6  19   3        3.44        5.75     25.76 o
  -5  19   3      213.21      245.55     57.31 o
  -4  19   3      805.02      731.90     55.10 o
  -3  19   3       12.94       47.40     31.76 o
  -2  19   3      368.10      411.23     31.34 o
  -1  19   3     1340.49     1236.05     40.13 o
   0  19   3      206.02      171.82     28.45 o
   1  19   3     1540.76     1473.29     64.42 o
   2  19   3      100.31      120.98     32.25 o
   3  19   3       29.23       -4.92     30.42 o
   4  19   3        4.18      -17.82     31.24 o
   5  19   3       13.73      -22.66     33.58 o
   6  19   3       65.16       29.06     55.59 o
   7  19   3       69.88       35.71     44.48 o
  -7  20   3       62.54      114.72     27.14 o
  -6  20   3        3.28      -16.79     25.90 o
  -5  20   3      281.84      357.78     58.32 o
  -4  20   3      162.60      148.69     45.50 o
  -3  20   3     1920.37     1969.98     58.77 o
  -2  20   3     1650.47     1737.76     58.37 o
  -1  20   3      319.30      293.61     40.64 o
   0  20   3       68.39       88.65     29.52 o
   1  20   3      320.16      273.75     29.97 o
   2  20   3      512.33      534.42     43.23 o
   3  20   3       54.02       26.80     33.79 o
   4  20   3      211.13      245.96     30.88 o
   5  20   3      572.66      500.89     38.16 o
   6  20   3        3.21       -9.22     66.38 o
  -7  21   3       31.38       47.92     37.64 o
  -6  21   3        9.81      -18.94     28.96 o
  -5  21   3       23.87       23.02     35.64 o
  -4  21   3       11.03       55.12     40.53 o
  -3  21   3      542.30      504.89     55.28 o
  -2  21   3       80.21       85.74     31.95 o
  -1  21   3      264.84      286.43     40.38 o
   0  21   3       89.25      112.11     35.64 o
   1  21   3     1577.21     1655.58     63.01 o
   2  21   3      136.74      165.90     35.83 o
   3  21   3       84.56      109.39     34.01 o
   4  21   3      147.57      123.78     46.12 o
   5  21   3        4.53       45.12     36.69 o
   6  21   3        1.35      -25.26     50.25 o
  -6  22   3       28.55        6.61     25.26 o
  -5  22   3      362.75      330.67     44.42 o
  -4  22   3      583.83      657.75     52.79 o
  -3  22   3       17.57       -6.03     46.34 o
  -2  22   3     1575.52     1590.81     71.07 o
  -1  22   3      988.96      985.30     58.56 o
   0  22   3      477.70      539.76     73.94 o
   1  22   3     1759.19     1878.55     68.03 o
   2  22   3     1613.32     1664.91    119.74 o
   3  22   3       27.35       50.76    104.55 o
   4  22   3     1136.04     1128.61    185.21 o
   6  22   3      116.73      178.91     63.99 o
  -6  23   3      121.00      134.48     31.80 o
  -5  23   3        0.28      -34.11     42.01 o
  -4  23   3      782.34      796.26     64.63 o
  -3  23   3      553.15      485.35     66.68 o
  -2  23   3        3.95      -19.78     34.03 o
  -1  23   3      111.21      123.33     44.26 o
   0  23   3      869.67      961.79     56.83 o
   1  23   3       79.54      107.40     35.62 o
   2  23   3     2202.09     2541.10    100.01 o
   3  23   3       71.42      101.65     82.10 o
   4  23   3       80.12       73.34     38.53 o
   5  23   3      101.25      134.93     71.20 o
   6  23   3        1.35       58.15     62.98 o
  -6  24   3       26.78        6.61     39.32 o
  -5  24   3       23.54       20.29     47.13 o
  -4  24   3      321.77      334.71     50.94 o
  -3  24   3       12.74       18.29     45.41 o
  -2  24   3      147.60      119.07     36.17 o
  -1  24   3      389.29      371.85     48.43 o
   0  24   3      216.12      240.32     41.81 o
   1  24   3       28.65       40.89     37.31 o
   2  24   3        6.48       -0.85     39.13 o
   3  24   3       20.00       63.64     42.76 o
   4  24   3        1.14       -3.97     40.12 o
   5  24   3       43.26      159.27     72.45 o
  -5  25   3      102.76       78.11     44.09 o
  -4  25   3      172.40      252.20     53.53 o
  -3  25   3       85.86      105.65     72.79 o
  -2  25   3       66.55       67.74     34.79 o
  -1  25   3       10.32       10.18     34.79 o
   0  25   3      957.94     1024.31     55.10 o
   1  25   3       10.73      -33.40     33.40 o
   2  25   3       30.92       44.23     49.23 o
   3  25   3      134.98      110.88    120.14 o
   4  25   3       12.50      -14.32     64.09 o
   5  25   3       32.13      116.93     65.45 o
  -5  26   3        0.08      -15.58     63.61 o
  -4  26   3      156.12      175.29     40.11 o
  -3  26   3      990.09     1091.83     77.76 o
  -2  26   3      416.84      517.39     57.50 o
  -1  26   3      550.21      577.35     44.44 o
   0  26   3        5.38       48.58     36.89 o
   1  26   3      142.26      125.92     35.58 o
   2  26   3        4.95       27.88     61.51 o
   3  26   3      454.86      439.12     44.22 o
   4  26   3       22.16      -21.47     40.89 o
  -4  27   3       61.45       82.94     33.61 o
  -3  27   3      158.13       91.95     37.96 o
  -2  27   3      108.29       96.72     41.38 o
  -1  27   3       42.18       35.48     43.49 o
   0  27   3      664.72      700.31     56.45 o
   1  27   3       73.48       57.31     56.41 o
   2  27   3       63.71       92.80     44.69 o
   3  27   3       38.78       33.98     35.29 o
   4  27   3      138.07      287.02     70.72 o
  -4  28   3       37.43      162.45     31.40 o
  -3  28   3      156.12      116.11     39.45 o
  -2  28   3       30.62       59.04     33.64 o
  -1  28   3      286.02      267.06     32.44 o
   0  28   3      192.90      202.83     30.47 o
   1  28   3       27.28       15.78     38.23 o
   2  28   3      155.21      153.51     37.26 o
   3  28   3      104.14       91.16     51.09 o
  -3  29   3       56.19        3.65     31.01 o
  -2  29   3       85.36       73.32     32.91 o
  -1  29   3       12.26       44.49     36.15 o
   0  29   3      205.54      151.78     36.07 o
   1  29   3      974.51     1003.08     64.89 o
   2  29   3      209.70      226.33     32.34 o
  -2  30   3       13.87       -2.84     39.90 o
  -1  30   3       27.49       66.35     32.98 o
   0  30   3        0.83      131.65     77.29 o
   1  30   3       22.86       37.95     31.87 o
  -8   0   4      259.72      232.09     69.69 o
  -6   0   4        2.45      -39.78     39.78 o
  -4   0   4     3879.70     4085.03    252.51 o
  -2   0   4    17729.04    16233.06    379.62 o
   0   0   4      787.45      649.12     71.93 o
   2   0   4     6725.62     6493.40    170.25 o
   4   0   4     3974.65     3616.27    131.28 o
   6   0   4     1358.07     1356.95    120.32 o
   8   0   4      323.90      331.00     69.63 o
  -9   1   4        2.24       46.92     58.21 o
  -8   1   4      182.23      183.34     40.31 o
  -7   1   4      228.23      152.72     37.35 o
  -6   1   4       19.24       -0.70     26.30 o
  -5   1   4      884.30     1000.35     44.36 o
  -4   1   4      314.60      180.26    125.69 o
  -3   1   4      665.98      475.96     76.01 o
  -2   1   4      532.91      482.19     83.06 o
  -1   1   4     2044.86     1707.03     86.21 o
   0   1   4      744.53      687.06     66.52 o
   1   1   4     2682.34     2648.09    115.66 o
   2   1   4     5067.72     5227.78    108.49 o
   3   1   4       48.04       80.55     35.76 o
   4   1   4     5175.66     5285.90    141.38 o
   5   1   4     1010.36     1082.17     40.67 o
   6   1   4     1386.92     1499.10     50.71 o
   7   1   4       65.15       85.12     42.99 o
   8   1   4      200.06       50.84     45.26 o
   9   1   4       48.04        9.09     34.80 o
  -9   2   4       47.12       88.14     38.15 o
  -8   2   4        8.56       35.05     42.12 o
  -7   2   4       95.22       67.88     37.46 o
  -6   2   4        6.54      -26.09     26.09 o
  -5   2   4       48.34       39.31     33.97 o
  -4   2   4     2232.15     2141.82    284.52 o
  -3   2   4      365.70      299.37     36.71 o
  -2   2   4     2057.19     2249.47    114.42 o
  -1   2   4     3915.82     4022.63     97.92 o
   0   2   4      958.58     1015.01     72.30 o
   1   2   4        2.52       31.00     24.61 o
   2   2   4     2450.74     2405.66     68.01 o
   3   2   4    11629.07    13512.74    208.03 o
   4   2   4      475.47      409.02     50.82 o
   5   2   4      351.56      346.48     29.52 o
   6   2   4      391.94      386.76     44.26 o
   7   2   4        0.09       21.17     63.07 o
   8   2   4       76.64       67.02     71.90 o
   9   2   4      198.66      179.74     72.72 o
  -9   3   4      110.23      103.46     39.45 o
  -8   3   4       98.80      115.58     41.75 o
  -7   3   4     1179.38     1272.94     66.81 o
  -6   3   4       26.61       15.90     33.33 o
  -5   3   4     2469.32     2175.18     72.02 o
  -4   3   4     2288.28     2500.98    263.83 o
  -3   3   4      374.03      414.80     38.75 o
  -2   3   4     4174.11     4334.35    104.12 o
  -1   3   4     4500.24     4450.63     86.68 o
   0   3   4     4198.37     4117.92    161.82 o
   1   3   4    15156.58    15101.40    275.56 o
   2   3   4    19117.06    20107.93   1012.14 o
   3   3   4     4599.34     4891.74     95.68 o
   4   3   4     1202.50     1132.10     51.29 o
   5   3   4      797.69      683.50     82.57 o
   6   3   4     1260.97     1290.56     61.94 o
   7   3   4     1754.35     2017.21     73.21 o
   8   3   4      274.49      285.66     50.82 o
   9   3   4       39.88       44.94     42.64 o
  -9   4   4       64.43       24.31     43.34 o
  -8   4   4      109.09      125.84     43.13 o
  -7   4   4      187.53      253.63     38.34 o
  -6   4   4       46.00      -43.00     43.00 o
  -5   4   4      794.04      936.66     48.82 o
  -4   4   4      165.04       72.58    102.29 o
  -3   4   4     2941.99     2869.32    139.77 o
  -2   4   4    11617.62    11881.53    140.46 o
  -1   4   4      202.98      171.00     37.10 o
   0   4   4     2680.04     2377.88    100.60 o
   1   4   4      470.79      507.95     52.21 o
   2   4   4     1257.13     1337.98     89.22 o
   3   4   4     2363.73     1909.51    120.17 o
   4   4   4      103.05       57.33     35.04 o
   5   4   4      309.80      329.52     39.25 o
   6   4   4      861.23      972.34     67.41 o
   7   4   4       19.02       67.49     40.94 o
   8   4   4      498.21      470.76     38.82 o
   9   4   4      221.97      289.01     54.07 o
  -9   5   4      129.93       64.71     46.10 o
  -8   5   4       60.51       71.47     45.03 o
  -7   5   4      189.60      143.73     35.74 o
  -6   5   4       56.41       80.26     32.30 o
  -5   5   4      174.52      196.45     30.04 o
  -4   5   4      179.97      183.00    204.13 o
  -3   5   4      438.75      493.88     47.28 o
  -2   5   4     3768.44     3701.38     83.69 o
  -1   5   4     7333.83     6794.03    143.83 o
   0   5   4      540.18      424.25     48.15 o
   1   5   4      317.84      324.24     46.00 o
   2   5   4      182.74      271.76     60.25 o
   3   5   4       73.31       91.49     89.52 o
   4   5   4     2711.65     2723.03     84.10 o
   5   5   4     4925.30     4877.94     79.16 o
   6   5   4      263.53      274.78     42.78 o
   7   5   4      251.72      248.16     43.18 o
   8   5   4       58.68       35.92     33.37 o
   9   5   4      106.73       94.60     43.69 o
  -9   6   4      181.01      125.48     35.35 o
  -8   6   4       91.66       95.38     78.67 o
  -7   6   4      110.75      134.37     35.13 o
  -6   6   4       56.19       72.31     32.66 o
  -5   6   4      102.81       91.58     46.17 o
  -4   6   4     4019.95     4048.87    308.50 o
  -3   6   4    19566.19    20374.82   1258.52 o
  -2   6   4       10.39      -25.84     45.59 o
  -1   6   4    18749.36    18990.90    203.61 o
   0   6   4     2465.50     2781.03     92.27 o
   1   6   4       33.59       -2.05     61.94 o
   2   6   4    19799.74    21937.89    288.87 o
   3   6   4     3726.70     3256.98    176.96 o
   4   6   4     3987.88     3737.68     69.92 o
   5   6   4      549.40      552.48     35.35 o
   6   6   4       62.05       39.72     41.06 o
   7   6   4        2.04       18.17     38.63 o
   8   6   4      187.12      190.39     32.34 o
   9   6   4      105.01      130.01     46.25 o
  -9   7   4        1.59       21.64     35.14 o
  -8   7   4       14.36       31.75     55.50 o
  -7   7   4      584.00      689.17     55.10 o
  -6   7   4       79.10       74.87     32.89 o
  -5   7   4      327.97      265.72     50.71 o
  -4   7   4     1925.13     1880.05    294.33 o
  -3   7   4     4076.80     4386.80    172.81 o
  -2   7   4     3637.35     3537.78    187.19 o
  -1   7   4     7271.14     7955.91    173.70 o
   0   7   4     1585.83     1736.82     58.69 o
   1   7   4     2309.32     2116.93    109.56 o
   2   7   4      670.16      615.89     63.02 o
   3   7   4      828.09      910.10    113.85 o
   4   7   4      896.29      732.06     37.47 o
   5   7   4     1769.74     1846.04     53.59 o
   6   7   4     1019.50      907.86     60.55 o
   7   7   4       14.89      -17.96     39.29 o
   8   7   4        8.73       62.63     32.40 o
  -9   8   4       85.20       97.77     45.42 o
  -8   8   4       88.36      197.70     56.87 o
  -7   8   4       43.55       45.79     46.62 o
  -6   8   4      112.13      126.71     41.69 o
  -5   8   4      528.70      343.46     74.33 o
  -4   8   4    10450.89    10319.41    138.96 o
  -3   8   4     1737.81     1848.06    248.50 o
  -2   8   4     9963.99    10279.79    780.19 o
  -1   8   4     1424.42     1327.31     85.76 o
   0   8   4      813.09      853.81     65.16 o
   1   8   4       23.52      -15.31     55.65 o
   2   8   4     1182.76     1425.65     82.26 o
   3   8   4      715.77      776.34    137.06 o
   4   8   4     4535.24     4331.39     84.46 o
   5   8   4       64.19       84.87     27.09 o
   6   8   4        3.96       22.56     40.89 o
   7   8   4       63.12       38.86     39.58 o
   8   8   4       21.32        9.50     32.99 o
  -9   9   4       58.32       99.46     32.18 o
  -8   9   4      619.15      670.83     49.56 o
  -7   9   4       96.18      117.08     43.94 o
  -6   9   4     1840.52     1757.43     82.79 o
  -5   9   4        1.23      -17.75     60.04 o
  -4   9   4    10590.31    10487.87    121.19 o
  -3   9   4       32.91       32.68     80.21 o
  -2   9   4     9165.42     9382.82    580.56 o
  -1   9   4      217.19      207.09     52.30 o
   0   9   4     7520.79     7663.56    202.46 o
   1   9   4     1173.32     1425.86    129.57 o
   2   9   4     9173.25     9932.29    320.11 o
   3   9   4       25.55       58.39     76.32 o
   4   9   4       88.67       29.73     25.74 o
   5   9   4     2194.68     2185.89     65.25 o
   6   9   4      363.92      320.83     34.52 o
   7   9   4      162.98      220.48     40.95 o
   8   9   4      551.64      590.74     46.45 o
  -9  10   4        2.12       36.54     32.36 o
  -8  10   4      139.32      137.89     35.21 o
  -7  10   4      144.81      191.40     41.62 o
  -6  10   4       21.77       12.25     34.12 o
  -5  10   4      129.14      176.18     72.00 o
  -4  10   4      599.28      596.77     57.60 o
  -3  10   4     2166.07     3215.40    268.88 o
  -2  10   4    20846.57    22906.29    738.27 o
  -1  10   4      332.43      317.95     64.06 o
   0  10   4      601.76      489.28     82.41 o
   1  10   4      104.41       66.26    102.45 o
   2  10   4      821.09      580.50    130.97 o
   3  10   4     1323.95     1435.34    217.58 o
   4  10   4     2558.91     2280.59     90.00 o
   5  10   4      781.55      759.33     53.73 o
   6  10   4       21.89       36.39     30.81 o
   7  10   4       26.02       38.02     36.39 o
   8  10   4       99.30      117.40     34.43 o
  -9  11   4       81.48      159.27     98.06 o
  -8  11   4       79.25       86.84     38.34 o
  -7  11   4       77.68       93.53     40.65 o
  -6  11   4        3.31       44.50     48.35 o
  -5  11   4      175.16      194.98    132.81 o
  -4  11   4     1773.16     1683.24     65.25 o
  -3  11   4      376.33      291.27     37.09 o
  -2  11   4      940.26     1230.11    295.86 o
  -1  11   4     7985.66     7646.99    592.78 o
   0  11   4      340.77      203.77     71.96 o
   1  11   4       64.15       57.48    107.36 o
   2  11   4      240.11      174.57    146.03 o
   3  11   4     1309.19     1291.38     43.45 o
   4  11   4     1076.53     1016.61     37.88 o
   5  11   4       18.05       26.13     29.00 o
   6  11   4      534.60      514.27     37.35 o
   7  11   4        7.06       18.20     44.67 o
   8  11   4      253.90      225.66     31.73 o
  -9  12   4       49.20       19.50     30.34 o
  -8  12   4      150.82      136.24     37.48 o
  -7  12   4      252.03      217.31     39.14 o
  -6  12   4       26.98        4.76     46.73 o
  -5  12   4      828.10      806.58     60.08 o
  -4  12   4        2.53      -25.52     25.52 o
  -3  12   4      370.39      396.21     32.54 o
  -2  12   4      223.55       43.38    107.89 o
  -1  12   4      703.62      559.37     93.84 o
   0  12   4       48.77       -1.63     86.79 o
   1  12   4       46.37       -2.72    128.24 o
   2  12   4      639.58      670.21     54.97 o
   3  12   4     3257.83     3008.69    136.22 o
   4  12   4      772.13      685.70     39.77 o
   5  12   4     1332.70     1251.12     47.06 o
   6  12   4      112.50       99.44     39.67 o
   7  12   4       13.49      -45.43     47.70 o
   8  12   4        0.45      -37.95     37.95 o
  -9  13   4       47.45       74.59     31.49 o
  -8  13   4      215.04      155.44     29.73 o
  -7  13   4      525.64      556.07     49.07 o
  -6  13   4      211.91      283.88     79.91 o
  -5  13   4      239.97      310.63     55.58 o
  -4  13   4       86.69      103.05     28.39 o
  -3  13   4      729.85      660.67     43.20 o
  -2  13   4      842.15      927.59     59.70 o
  -1  13   4       19.98     -117.70    117.70 o
   0  13   4      904.21      757.21    142.78 o
   2  13   4       10.90       16.05     36.88 o
   3  13   4      284.11      227.00     45.56 o
   4  13   4     1011.45     1008.50     74.39 o
   5  13   4      230.57      243.29     50.40 o
   6  13   4       56.61        0.86     42.31 o
   7  13   4       58.03      -56.43    100.52 o
   8  13   4       63.94       51.79     43.04 o
  -8  14   4       82.83       62.98     39.90 o
  -7  14   4        0.29        6.52     37.38 o
  -6  14   4      157.94      125.26     84.61 o
  -5  14   4     1117.77     1114.98     66.20 o
  -4  14   4       28.17       21.79     31.02 o
  -3  14   4     2417.99     2339.55     51.85 o
  -2  14   4      920.07      933.05     41.41 o
  -1  14   4     1338.84     1302.23     42.94 o
   0  14   4      845.80      830.29     50.24 o
   1  14   4     1211.68     1181.30     78.03 o
   2  14   4      153.19      168.77     25.80 o
   3  14   4      518.37      450.75     35.53 o
   4  14   4      367.53      380.30     71.53 o
   5  14   4      464.25      483.88     40.07 o
   6  14   4       16.11       23.45     36.79 o
   7  14   4      139.48      135.04     34.78 o
   8  14   4        6.13       20.07     43.64 o
  -8  15   4        1.10       -4.00     25.21 o
  -7  15   4      247.79      302.93    143.78 o
  -6  15   4      256.13      262.81     58.67 o
  -5  15   4      456.25      562.61     57.41 o
  -4  15   4      295.40      243.20     40.59 o
  -3  15   4      267.23      246.05     26.87 o
  -2  15   4      457.96      431.18     30.09 o
  -1  15   4        4.85        6.48     23.54 o
   0  15   4    11101.04    11527.56    130.28 o
   1  15   4     6745.00     7205.63    113.12 o
   2  15   4     1181.61      995.78     46.13 o
   3  15   4      184.33      144.55     28.89 o
   4  15   4      291.34      240.21     43.67 o
   5  15   4     1302.03     1261.06     78.33 o
   6  15   4      196.04      280.28     31.27 o
   7  15   4      333.18      373.56     35.68 o
  -8  16   4        0.12       16.36     24.71 o
  -7  16   4      111.28      134.82     82.45 o
  -6  16   4        3.64       13.19     59.49 o
  -5  16   4       60.09      -10.49     53.57 o
  -4  16   4       30.89       22.47     33.34 o
  -3  16   4      879.56      819.05     36.18 o
  -2  16   4      308.86      330.06     29.57 o
  -1  16   4     1412.94     1270.51     46.24 o
   0  16   4      474.34      526.18     52.17 o
   1  16   4       25.80       62.95     30.83 o
   2  16   4      518.32      545.03     43.38 o
   3  16   4      723.25      594.73     35.51 o
   4  16   4      772.29      796.99     53.49 o
   5  16   4       18.98       43.77     36.11 o
   6  16   4       12.82       28.26     32.45 o
   7  16   4        4.14      -20.23     29.40 o
  -8  17   4       92.57      102.47     23.95 o
  -7  17   4      180.00      144.24     57.74 o
  -6  17   4       92.83       86.21     53.16 o
  -5  17   4       67.86      -58.99     58.99 o
  -4  17   4      151.07      160.40     35.37 o
  -3  17   4      613.02      571.03     35.47 o
  -2  17   4      551.75      524.10     45.14 o
  -1  17   4       48.24       -0.93     31.97 o
   0  17   4     1022.49      910.61     54.36 o
   1  17   4      174.19      179.98     27.33 o
   2  17   4      203.69      244.60     37.13 o
   3  17   4      306.00      298.19     29.92 o
   4  17   4      374.22      350.88     57.59 o
   5  17   4      115.42      153.64     36.61 o
   6  17   4      818.38      813.87     48.96 o
   7  17   4       27.16       23.61     30.98 o
  -8  18   4       92.99       99.69     23.84 o
  -7  18   4        9.49        3.45     47.33 o
  -6  18   4       13.00       -4.03     55.04 o
  -5  18   4        0.04      -44.97     55.92 o
  -4  18   4      344.85      414.25     42.54 o
  -3  18   4       56.28       42.34     35.12 o
  -2  18   4       97.41       65.58     27.67 o
  -1  18   4       28.15      -21.57     26.25 o
   0  18   4     1216.88     1233.68     55.78 o
   1  18   4      194.89      194.75     28.26 o
   2  18   4       28.40       29.69     47.27 o
   3  18   4     2103.73     2032.81     93.57 o
   4  18   4      811.09      822.57     40.75 o
   5  18   4       81.37      112.31     36.10 o
   6  18   4      306.14      280.36     40.45 o
   7  18   4       81.82       25.77     45.47 o
  -7  19   4       40.76       59.20     27.08 o
  -6  19   4      416.00      407.41     60.95 o
  -5  19   4       45.11        9.50     56.59 o
  -4  19   4       10.81       18.87     36.03 o
  -3  19   4     1085.08     1053.67     56.88 o
  -2  19   4      225.49      188.95     29.54 o
  -1  19   4       76.90       20.37     25.42 o
   0  19   4     3139.74     3383.28     83.69 o
   1  19   4      661.74      618.71     35.99 o
   2  19   4     2530.33     2698.69    155.59 o
   3  19   4      722.18      578.18     47.32 o
   4  19   4      106.92       90.26     29.88 o
   5  19   4       51.86       34.01     39.54 o
   6  19   4      960.33     1037.52     50.39 o
  -7  20   4       10.17       -0.23     25.10 o
  -6  20   4      114.52      128.00     30.86 o
  -5  20   4       19.70       77.99     51.53 o
  -4  20   4        4.39       26.91     48.59 o
  -3  20   4     1000.57      922.03     52.49 o
  -2  20   4     1841.80     1913.39     57.00 o
  -1  20   4      957.32     1003.79     63.61 o
   0  20   4        5.79       13.30     37.39 o
   1  20   4      190.89      110.30     31.78 o
   2  20   4     1146.58     1251.32     61.52 o
   3  20   4      792.46      845.56     86.88 o
   4  20   4       88.91       64.93     29.75 o
   5  20   4       10.98       86.56     35.09 o
   6  20   4       64.61       57.13     47.65 o
  -7  21   4      140.25      123.54     25.85 o
  -6  21   4       33.03       71.92     28.25 o
  -5  21   4      804.29     1064.42     87.90 o
  -4  21   4       57.24       68.41     50.28 o
  -3  21   4      117.09      146.40     44.78 o
  -2  21   4       99.89       70.27     31.50 o
  -1  21   4       73.00       53.55     31.01 o
   0  21   4      242.10      285.13     44.72 o
   1  21   4     2022.29     2104.56     85.75 o
   2  21   4      113.66      110.92     34.07 o
   3  21   4      691.08      810.67     59.17 o
   4  21   4       25.70       39.29     40.38 o
   5  21   4        6.93      -35.23     35.23 o
   6  21   4       86.76       35.51     46.90 o
  -6  22   4        2.76       -2.57     23.54 o
  -5  22   4      297.34      305.02     52.33 o
  -4  22   4      759.77      881.89     70.27 o
  -3  22   4     1264.44     1319.67     92.50 o
  -2  22   4      178.78      107.86     40.88 o
  -1  22   4      931.45      817.34     42.37 o
   0  22   4     4090.15     4412.66    118.79 o
   1  22   4      129.59      130.31     31.65 o
   2  22   4      572.53      571.56     44.01 o
   3  22   4     1369.20     1387.39    116.22 o
   4  22   4      456.05      495.24     43.73 o
   5  22   4       52.75      112.82     74.38 o
   6  22   4      134.91      195.82     72.90 o
  -6  23   4        7.20        5.37     56.99 o
  -5  23   4      187.63      179.34     41.96 o
  -4  23   4       10.08      -13.79     38.63 o
  -3  23   4      117.03      144.54     70.33 o
  -2  23   4      400.68      344.24     44.86 o
  -1  23   4      155.92      115.60     34.29 o
   0  23   4      603.07      677.46     52.53 o
   1  23   4      645.06      606.13     51.91 o
   2  23   4       97.90      178.71     50.53 o
   3  23   4      154.90      182.54     34.73 o
   4  23   4       36.42       79.35     43.10 o
   5  23   4       96.75      155.14     73.20 o
  -6  24   4        2.05       67.83     33.45 o
  -5  24   4       47.68       30.95     44.57 o
  -4  24   4       14.74       13.99     38.26 o
  -3  24   4      790.98      872.91     91.64 o
  -2  24   4      670.46      779.29     50.51 o
  -1  24   4      247.32      248.55     41.41 o
   0  24   4      121.31       94.71     36.53 o
   1  24   4      107.80       63.28     38.63 o
   2  24   4        7.33       27.94     40.89 o
   3  24   4       10.24       51.90     44.17 o
   4  24   4       53.15        9.10     39.47 o
   5  24   4       78.00      140.57     74.07 o
  -5  25   4      289.93      245.47     41.08 o
  -4  25   4       72.64       45.63     36.16 o
  -3  25   4      154.68      142.01     75.38 o
  -2  25   4      260.42      221.12     97.78 o
  -1  25   4      254.29      286.68     38.21 o
   0  25   4      109.26       94.38     34.43 o
   1  25   4      456.63      536.16     63.57 o
   2  25   4       51.51       60.63     37.26 o
   3  25   4        5.78       17.41     35.98 o
   4  25   4        2.70       36.26     40.63 o
   5  25   4       36.50       34.67     79.63 o
  -5  26   4        0.38       27.12     38.30 o
  -4  26   4      149.76      132.57     38.48 o
  -3  26   4       27.68       60.19     39.09 o
  -2  26   4        1.85      -19.14     52.37 o
  -1  26   4      139.57      137.45     45.16 o
   0  26   4      408.69      467.92     38.35 o
   1  26   4     1723.65     1801.10     85.04 o
   2  26   4      160.76      230.12     53.04 o
   3  26   4       89.46       46.56     37.77 o
   4  26   4       72.84        5.26     61.18 o
  -4  27   4      127.83      138.17     32.11 o
  -3  27   4       30.38       16.31     53.57 o
  -2  27   4        0.59      -36.34     36.34 o
  -1  27   4        7.86       15.09     30.80 o
   0  27   4      941.89     1068.53     48.98 o
   1  27   4       50.11       44.29     50.30 o
   2  27   4      516.47      507.42     48.23 o
   3  27   4        8.84       18.85     46.80 o
  -4  28   4      322.80      286.82     34.80 o
  -3  28   4       18.95      -34.80     34.80 o
  -2  28   4      208.80      189.22     62.47 o
  -1  28   4       37.32       21.58     38.78 o
   0  28   4        0.11        8.79     29.49 o
   1  28   4      553.74      527.78     89.00 o
   2  28   4      209.44      228.58     50.50 o
   3  28   4       70.62       47.43     80.00 o
  -3  29   4       10.67      -38.41     38.41 o
  -2  29   4        7.69      -33.46     33.46 o
  -1  29   4      328.09      241.54     60.32 o
   0  29   4       15.40       -3.37     42.70 o
   1  29   4       48.85       56.63     28.29 o
   2  29   4      126.80       72.42     27.92 o
  -1  30   4       16.15       39.83     69.14 o
   0  30   4       44.07      -31.28     71.23 o
  -9   0   5      171.31      158.78     65.96 o
  -7   0   5      475.34      450.10     55.77 o
  -5   0   5     2467.87     2526.46     71.11 o
  -3   0   5    13272.11    14276.40    419.61 o
  -1   0   5     7504.58     7082.03    162.44 o
   1   0   5     1401.30     1286.27     97.18 o
   3   0   5    17337.59    21107.61    441.83 o
   5   0   5      137.88      154.89     38.82 o
   7   0   5      808.79      821.16    107.18 o
  -9   1   5      251.60      302.64     50.35 o
  -8   1   5      360.97      364.37     45.34 o
  -7   1   5       74.27       53.49     38.97 o
  -6   1   5     1104.76     1030.82     43.61 o
  -5   1   5      398.73      368.71     25.72 o
  -4   1   5       88.51       35.92     94.21 o
  -3   1   5     2147.49     2420.89    195.64 o
  -2   1   5      125.30       98.94     55.12 o
  -1   1   5     2609.25     2634.36    117.50 o
   0   1   5     9268.71     8910.71    296.12 o
   1   1   5     5986.34     5741.00    131.98 o
   2   1   5      579.66      434.31     45.47 o
   3   1   5     1392.80     1498.36    162.96 o
   4   1   5      316.58      271.04     30.06 o
   5   1   5      486.38      468.51     51.54 o
   6   1   5      145.99      161.18     33.02 o
   7   1   5     1021.31     1106.94     84.94 o
   8   1   5       17.43      -44.09     44.09 o
   9   1   5       14.47      -37.41     48.47 o
  -9   2   5       96.23      184.67     50.53 o
  -8   2   5      183.95      157.72     43.71 o
  -7   2   5        0.22      -27.98     44.46 o
  -6   2   5      129.81      104.70     34.87 o
  -5   2   5     4075.09     4033.09     90.94 o
  -4   2   5     1878.97     2323.17    147.68 o
  -3   2   5     6960.68     7015.50    216.35 o
  -2   2   5     1310.15     1351.76     82.41 o
  -1   2   5     6064.40     5596.39    123.48 o
   0   2   5     1156.66     1207.76     91.19 o
   1   2   5      949.76      994.99     50.94 o
   2   2   5    11174.12    11920.79    189.60 o
   3   2   5     6673.43     6864.86    150.81 o
   4   2   5        0.77      -27.58     27.58 o
   5   2   5     2554.38     2677.23     57.85 o
   6   2   5      206.58      265.40     50.78 o
   7   2   5      153.18      136.52     52.32 o
   8   2   5       19.30      -35.30     46.28 o
   9   2   5      159.92      155.67     53.37 o
  -9   3   5       65.70       55.29     35.19 o
  -8   3   5      322.21      230.58     52.55 o
  -7   3   5      399.63      440.28     54.75 o
  -6   3   5       25.09      -30.96     30.96 o
  -5   3   5      941.39     1027.53     43.93 o
  -4   3   5      743.55      875.96    122.16 o
  -3   3   5      251.86      289.36     47.35 o
  -2   3   5     2233.80     2281.83    107.98 o
  -1   3   5     1864.76     1871.98     66.33 o
   0   3   5     1081.24      948.44     79.99 o
   1   3   5     2540.09     2512.58     69.78 o
   2   3   5       23.44       12.78     39.75 o
   3   3   5      246.72      337.18     85.42 o
   4   3   5     3155.01     2994.01     67.76 o
   5   3   5     1364.22     1443.15     57.90 o
   6   3   5     1282.79     1333.01     64.63 o
   7   3   5       76.86       96.78     39.98 o
   8   3   5        0.04       28.23     64.18 o
  -9   4   5        0.17       30.71     40.18 o
  -8   4   5      114.77      130.14     42.77 o
  -7   4   5       72.34       58.82     33.35 o
  -6   4   5        5.52      -16.05     32.22 o
  -5   4   5     2075.49     1987.61     57.72 o
  -4   4   5     1157.60     1319.47    204.34 o
  -3   4   5        2.57      -31.98     51.40 o
  -2   4   5     3294.05     3390.65    117.79 o
  -1   4   5        9.43       -6.46     39.10 o
   0   4   5       59.32       71.60     52.22 o
   1   4   5     4415.11     4540.08    177.24 o
   2   4   5     1997.24     1689.46    117.41 o
   3   4   5     1103.81     1263.15    116.69 o
   4   4   5      316.01      265.86     27.07 o
   5   4   5       36.84       47.54     41.45 o
   6   4   5       51.64       44.66     38.48 o
   7   4   5       11.23       -8.93     39.86 o
   8   4   5       18.21       92.36    141.11 o
  -9   5   5       53.44       58.68     32.31 o
  -8   5   5      589.55      581.72     48.53 o
  -7   5   5        0.76       38.92     32.80 o
  -6   5   5     2456.43     2306.60     91.62 o
  -5   5   5      390.96      507.11    109.33 o
  -4   5   5      174.45      -65.75    165.95 o
  -3   5   5    11283.57    12252.86    580.61 o
  -2   5   5    11895.60    11860.53    349.63 o
  -1   5   5        0.82       -3.66     35.03 o
   0   5   5    20566.58    20644.28    281.84 o
   1   5   5     1334.74     1552.61    110.57 o
   2   5   5     2690.70     2617.95    148.12 o
   3   5   5     7147.22     7687.97    262.90 o
   4   5   5       22.43       30.39     25.49 o
   5   5   5       11.81       -2.76     38.06 o
   6   5   5     1233.59     1362.45     65.74 o
   7   5   5      196.73      198.75     44.81 o
   8   5   5      434.38      509.80     49.63 o
  -9   6   5      129.67      112.53     31.93 o
  -8   6   5        0.15       10.07     41.26 o
  -7   6   5        1.43        7.70     35.73 o
  -6   6   5      638.27      640.59     46.90 o
  -5   6   5      116.34      201.97     46.66 o
  -4   6   5    11503.26    12287.47    898.59 o
  -3   6   5      203.68      168.46     56.93 o
  -2   6   5     7362.75     7986.23    179.54 o
  -1   6   5      423.61      582.07     64.07 o
   0   6   5     3732.98     3602.28    218.94 o
   1   6   5      131.20      199.20     67.07 o
   2   6   5     4555.11     5013.73    205.50 o
   3   6   5      324.13      440.60    126.96 o
   4   6   5     2790.23     2570.41     81.62 o
   5   6   5       25.27       31.39     31.59 o
   6   6   5        0.60       12.17     39.20 o
   7   6   5      194.77      198.83     39.67 o
   8   6   5      276.89      268.46     76.75 o
  -9   7   5      145.09       99.08     46.12 o
  -8   7   5       77.74      121.14     54.00 o
  -7   7   5     1573.52     1485.67     70.64 o
  -6   7   5       22.76       56.63     36.15 o
  -5   7   5     1647.63     1573.48     93.14 o
  -4   7   5      804.27      793.49     38.83 o
  -3   7   5     5211.85     5948.84    359.34 o
  -2   7   5    13261.03    14603.46    245.30 o
  -1   7   5    10922.53    10420.00    214.53 o
   0   7   5     1291.58     1258.34     68.81 o
   1   7   5      325.25      260.89     60.72 o
   2   7   5      380.25      447.75     92.05 o
   3   7   5     3278.82     3255.75    148.64 o
   4   7   5      841.79      615.37     42.56 o
   5   7   5       68.45       57.45     29.72 o
   6   7   5      782.21      923.11     70.34 o
   7   7   5     1554.02     1518.23     86.59 o
   8   7   5       67.22      117.64     43.28 o
  -9   8   5       12.55       13.14     34.16 o
  -8   8   5        1.81        8.64     31.45 o
  -7   8   5      131.06       92.30     57.76 o
  -6   8   5      416.46      394.37     41.42 o
  -5   8   5     2409.99     2456.17     82.59 o
  -4   8   5    19460.06    20427.51    197.47 o
  -3   8   5      578.83      616.04     77.40 o
  -2   8   5       47.62      135.39     59.61 o
  -1   8   5     2023.97     1821.54     98.00 o
   0   8   5    14567.84    16411.58    226.74 o
   1   8   5    14151.89    15635.77    370.64 o
   2   8   5     5359.17     5946.99    253.06 o
   3   8   5       32.47       27.83     32.33 o
   4   8   5     1207.08     1203.53     51.27 o
   5   8   5     5104.36     5309.20     86.24 o
   6   8   5      910.94      882.99     57.50 o
   7   8   5        2.39      -14.55     35.59 o
   8   8   5      152.18      201.69     44.69 o
  -9   9   5        1.61       64.27     29.93 o
  -8   9   5       16.05       26.96     34.01 o
  -7   9   5      110.47      125.40     39.80 o
  -6   9   5       49.08       83.93     36.46 o
  -5   9   5      576.14      472.52     79.36 o
  -4   9   5    11067.95    11783.30    136.99 o
  -3   9   5     5591.88     5932.02    177.63 o
  -2   9   5      969.01      937.64     85.84 o
  -1   9   5     9455.48     9398.85    207.66 o
   0   9   5       85.12       89.77     53.48 o
   1   9   5     2541.57     3062.69    181.57 o
   2   9   5      504.45      670.10    118.57 o
   3   9   5       28.72       39.51     37.56 o
   4   9   5       72.59       96.86     32.50 o
   5   9   5        2.18       -9.23     31.22 o
   6   9   5     1280.02     1404.86     63.50 o
   7   9   5      368.97      365.64     40.97 o
   8   9   5        9.10       50.63     66.93 o
  -9  10   5       37.56       87.75     31.22 o
  -8  10   5       13.12        9.63     32.64 o
  -7  10   5       37.33       62.76     36.12 o
  -6  10   5       10.99        1.20     34.11 o
  -5  10   5      565.17      444.98     78.79 o
  -4  10   5       30.30       93.22     29.55 o
  -3  10   5     4331.10     3892.60    258.19 o
  -2  10   5     6625.20     6660.64    414.50 o
  -1  10   5     2431.48     2549.38    120.79 o
   0  10   5     2958.66     3294.88    383.06 o
   1  10   5     8474.32     9455.63    321.44 o
   2  10   5     6143.80     6420.45    288.46 o
   3  10   5     4044.08     4035.32     72.65 o
   4  10   5     3457.67     3544.61     92.96 o
   5  10   5      368.06      363.39     33.80 o
   6  10   5       32.69       57.41     38.77 o
   7  10   5      370.96      334.03     41.22 o
   8  10   5        2.06        8.41     38.95 o
  -9  11   5       35.82       14.47     29.72 o
  -8  11   5      323.51      287.40     39.68 o
  -7  11   5      672.36      702.41     52.31 o
  -6  11   5     1448.45     1400.30     85.85 o
  -5  11   5     1520.41     1451.36     71.34 o
  -4  11   5     1279.67     1241.95     50.73 o
  -3  11   5     2308.49     2278.52     72.78 o
  -2  11   5       72.39       89.34    103.64 o
  -1  11   5    13153.27    13061.77    568.82 o
   0  11   5     6389.99     6657.21    715.18 o
   1  11   5     3278.59     3180.94    206.10 o
   2  11   5        0.10        0.94     42.34 o
   3  11   5      363.68      375.49     35.21 o
   4  11   5      377.96      416.19     36.98 o
   5  11   5        0.92       21.34     32.03 o
   6  11   5     1513.78     1536.29     62.12 o
   7  11   5      335.74      331.14     68.31 o
   8  11   5        0.06       -0.38     63.06 o
  -9  12   5        0.03       -7.03     38.59 o
  -8  12   5      274.72      192.84     39.15 o
  -7  12   5        1.94        0.73     38.50 o
  -6  12   5       97.30      141.87     94.07 o
  -5  12   5      138.45      168.13     35.78 o
  -4  12   5     1220.97     1073.90     49.06 o
  -3  12   5     2438.20     2349.38    109.34 o
  -2  12   5      160.03      118.16     31.46 o
  -1  12   5      335.20      294.96    241.26 o
   0  12   5      175.88      235.47    139.10 o
   1  12   5     7484.50     9014.17    341.77 o
   2  12   5     1369.76     1430.62     34.86 o
   3  12   5     2720.29     2913.48    252.85 o
   4  12   5       10.22      -12.35     34.30 o
   5  12   5      213.06      161.23     37.20 o
   6  12   5        5.27       -5.47     38.00 o
   7  12   5       67.31       -5.66    104.46 o
   8  12   5       25.11       40.87     33.67 o
  -9  13   5        1.51      -10.58     33.89 o
  -8  13   5       44.17       88.78     29.59 o
  -7  13   5       81.74       82.47     36.02 o
  -6  13   5      746.03      792.63     67.20 o
  -5  13   5       49.71      -15.62     35.59 o
  -4  13   5       15.60       -2.71     26.35 o
  -3  13   5      199.35      191.26     31.75 o
  -2  13   5     4863.06     4611.59    121.48 o
  -1  13   5      689.05      694.07     32.58 o
   0  13   5     3430.18     3239.01     61.79 o
   1  13   5       45.14       68.01     27.81 o
   2  13   5      418.65      302.76     47.86 o
   3  13   5      723.29      597.22     47.64 o
   4  13   5      358.22      368.38     43.86 o
   5  13   5      122.07      134.75     40.18 o
   6  13   5     1166.44     1183.38    128.83 o
   7  13   5       19.24       12.20     53.10 o
   8  13   5       69.60       64.37     43.45 o
  -8  14   5       95.70       75.09     30.19 o
  -7  14   5       14.48      -10.79     35.15 o
  -6  14   5        0.53      -46.45     46.49 o
  -5  14   5        0.17       23.91     35.80 o
  -4  14   5     1267.76     1239.35     55.84 o
  -3  14   5      163.75       96.64     29.69 o
  -2  14   5     1998.75     1971.06     55.34 o
  -1  14   5       91.16      127.24     23.19 o
   0  14   5      178.68      157.66     36.79 o
   1  14   5        0.21      -38.05     38.05 o
   2  14   5     1770.01     1699.16     59.70 o
   3  14   5      645.29      639.62     45.61 o
   4  14   5     2167.42     2249.33     63.41 o
   5  14   5      147.17      190.73     48.96 o
   6  14   5      301.96      321.75     40.19 o
   7  14   5      146.44      147.58     31.38 o
  -8  15   5       23.24       16.31     28.91 o
  -7  15   5      134.89       87.99     40.31 o
  -6  15   5       29.27       11.14     63.78 o
  -5  15   5      307.09      409.47     70.69 o
  -4  15   5      807.40      931.89     52.83 o
  -3  15   5      259.09      189.78     30.38 o
  -2  15   5      869.55      863.34     39.29 o
  -1  15   5     1349.58     1385.65     42.21 o
   0  15   5     2080.60     2116.15     52.36 o
   1  15   5     1054.85     1158.81    118.72 o
   2  15   5        3.12       26.06     25.74 o
   3  15   5      585.51      545.96     37.77 o
   4  15   5       76.15       96.36     39.08 o
   5  15   5     1176.51     1192.03     71.19 o
   6  15   5      330.74      409.42     45.25 o
   7  15   5        0.10      -13.24     35.49 o
  -8  16   5        0.39        1.65     23.26 o
  -7  16   5        3.67      -34.30     36.76 o
  -6  16   5      383.30      358.04     60.91 o
  -5  16   5      293.53      320.29     75.93 o
  -4  16   5      666.14      766.74     47.71 o
  -3  16   5     2683.11     2519.59     75.02 o
  -2  16   5      161.06      132.55     25.03 o
  -1  16   5      351.09      409.27     31.68 o
   0  16   5     1053.52     1130.80     77.46 o
   1  16   5       12.04       20.58     29.84 o
   2  16   5      525.88      439.34     40.55 o
   3  16   5      180.84      187.24     33.21 o
   4  16   5      118.62       47.75     41.05 o
   5  16   5       77.12       53.43     61.01 o
   6  16   5       11.52       21.92     34.42 o
   7  16   5      154.24       75.01     40.25 o
  -8  17   5       60.45       40.67     33.62 o
  -7  17   5      616.55      620.68     52.77 o
  -6  17   5       85.57      193.00     58.99 o
  -5  17   5      106.91       94.79     50.63 o
  -4  17   5      148.27      136.06     34.42 o
  -3  17   5      181.76      170.33     49.88 o
  -2  17   5        0.59       -5.53     24.59 o
  -1  17   5     3471.52     3590.26     69.08 o
   0  17   5     1131.93     1177.68     41.45 o
   1  17   5     3049.32     3219.16     81.32 o
   2  17   5     1833.90     1917.53     71.14 o
   3  17   5      224.63      231.92     30.82 o
   4  17   5       91.59       91.81     73.75 o
   5  17   5     1000.50     1008.40    119.28 o
   6  17   5       84.19       88.22     47.74 o
   7  17   5      221.04      243.81     38.60 o
  -8  18   5       37.70        5.95     21.93 o
  -7  18   5       10.25       33.55     33.85 o
  -6  18   5       15.61        1.75     49.82 o
  -5  18   5       40.78       41.44     60.74 o
  -4  18   5      118.71      179.88     35.68 o
  -3  18   5       20.68        4.51     37.76 o
  -2  18   5        2.88       14.60     35.97 o
  -1  18   5       28.01       15.54     26.06 o
   0  18   5       39.46       42.21     26.18 o
   1  18   5     1438.74     1332.05     58.11 o
   2  18   5       38.64       43.89     34.86 o
   3  18   5      100.28      132.40     44.73 o
   4  18   5       43.72       34.26     35.85 o
   5  18   5      101.91       97.22     37.07 o
   6  18   5      292.08      219.96     38.71 o
   7  18   5        0.75       21.54     39.16 o
  -7  19   5       45.85       77.08     25.24 o
  -6  19   5       47.67       54.48     52.98 o
  -5  19   5       61.74       84.51     52.08 o
  -4  19   5      290.17      312.98     42.30 o
  -3  19   5      223.21      232.86     39.80 o
  -2  19   5      388.67      371.79     33.26 o
  -1  19   5      729.70      711.69     39.93 o
   0  19   5      391.01      414.55     50.62 o
   1  19   5     1100.15     1122.34     61.64 o
   2  19   5      729.98      780.57     55.59 o
   3  19   5      719.36      716.55     49.45 o
   4  19   5      578.72      639.90     42.45 o
   5  19   5      761.64      787.95     82.08 o
   6  19   5       76.12       60.52     48.15 o
  -7  20   5        0.10      -12.19     27.77 o
  -6  20   5       56.34       44.85     50.74 o
  -5  20   5      941.04      812.50     90.32 o
  -4  20   5      130.91      128.32     38.86 o
  -3  20   5      479.34      438.04     45.46 o
  -2  20   5        0.39       18.27     30.47 o
  -1  20   5      687.70      638.69     71.23 o
   0  20   5      349.47      336.96     32.56 o
   1  20   5       81.55      137.91     65.62 o
   2  20   5       52.29       12.00     34.24 o
   3  20   5      983.04      933.37     53.27 o
   4  20   5       21.55       35.09     37.17 o
   5  20   5      186.40      176.81     49.18 o
   6  20   5       87.13      105.15     45.56 o
  -7  21   5        0.16      -29.20     29.20 o
  -6  21   5        0.03      -22.54     22.54 o
  -5  21   5       18.72      -30.48     49.02 o
  -4  21   5       24.99       27.95     44.35 o
  -3  21   5        9.83       11.09     41.18 o
  -2  21   5     1291.08     1333.99     51.65 o
  -1  21   5     2874.12     3177.10    116.66 o
   0  21   5      113.17       40.63     28.94 o
   1  21   5     1803.23     2115.48     71.53 o
   2  21   5      354.78      381.35     38.15 o
   3  21   5      378.98      427.74     74.08 o
   4  21   5        3.97        2.04     51.34 o
   5  21   5      141.47      128.38     47.63 o
   6  21   5      156.23      208.41     71.42 o
  -6  22   5        7.17        9.78     28.04 o
  -5  22   5      261.74      250.12     56.11 o
  -4  22   5      788.60      852.58     72.07 o
  -3  22   5       91.97       48.61     39.46 o
  -2  22   5      776.11      739.49     43.21 o
  -1  22   5       32.56       61.44     41.86 o
   0  22   5      351.55      380.32     35.14 o
   1  22   5       36.14       45.81     36.53 o
   2  22   5      774.63      907.41     56.80 o
   3  22   5       94.94      136.62     31.97 o
   4  22   5      239.15      299.52     44.65 o
   5  22   5       15.41       75.38     55.37 o
   6  22   5       26.67      222.57     71.28 o
  -6  23   5      223.17      204.50     30.52 o
  -5  23   5       76.71       90.40     47.43 o
  -4  23   5       31.69       68.94     37.09 o
  -3  23   5       90.68       20.10     59.63 o
  -2  23   5      130.18      142.22     34.73 o
  -1  23   5      614.36      608.06     46.14 o
   0  23   5     2118.53     2533.71     65.05 o
   1  23   5        0.18      -28.22     42.10 o
   2  23   5      503.17      534.58     41.51 o
   3  23   5       65.12       66.87     35.33 o
   4  23   5       17.29       40.58     43.37 o
   5  23   5        0.41       16.76     66.67 o
  -6  24   5      184.52      175.05     39.47 o
  -5  24   5       10.73       -4.57     44.09 o
  -4  24   5      356.22      405.50     70.53 o
  -3  24   5       74.83       60.04     47.31 o
  -2  24   5       15.51       71.11     46.21 o
  -1  24   5        0.44       13.02     83.83 o
   0  24   5      358.79      441.89     70.35 o
   1  24   5      172.28       94.12     34.00 o
   2  24   5       11.92        3.24     30.16 o
   3  24   5       20.74       99.61     31.53 o
   4  24   5       72.62       48.11     79.86 o
   5  24   5      143.90      173.64     64.62 o
  -5  25   5      142.94      147.96     37.59 o
  -4  25   5       20.05      -27.86     38.36 o
  -3  25   5       29.31       35.87     37.22 o
  -2  25   5      486.66      451.68     79.28 o
  -1  25   5       21.91       78.69     45.28 o
   0  25   5     1509.22     1408.03     81.33 o
   1  25   5     1426.45     1335.78     77.91 o
   2  25   5       13.18       -3.01     37.52 o
   3  25   5        1.91        8.43     37.28 o
   4  25   5      257.40      338.68     76.89 o
  -5  26   5      157.02      110.86     37.77 o
  -4  26   5      136.91      182.10     41.10 o
  -3  26   5      595.17      608.96     51.82 o
  -2  26   5        1.13       30.20     63.91 o
  -1  26   5      103.44       31.98     32.29 o
   0  26   5       31.09       -7.67     36.78 o
   1  26   5      564.61      539.49     69.12 o
   2  26   5      190.85      139.87     47.75 o
   3  26   5      808.58      827.02     47.59 o
   4  26   5        5.80       -3.37     71.76 o
  -4  27   5        0.29       -9.05     38.59 o
  -3  27   5       41.41        9.04     34.32 o
  -2  27   5        2.04       -2.05     36.69 o
  -1  27   5       62.22      120.99     75.55 o
   0  27   5       35.98       22.24     31.10 o
   1  27   5       15.55       60.22     37.94 o
   2  27   5        8.37       23.32     35.01 o
   3  27   5      300.39      293.77     36.28 o
  -3  28   5       99.25       29.37     31.68 o
  -2  28   5       25.33       43.30     36.02 o
  -1  28   5       30.64        7.84     45.55 o
   0  28   5        1.86      -45.08     45.08 o
   1  28   5      105.24       52.52     47.20 o
   2  28   5       88.70      109.74     32.89 o
   3  28   5       52.24      138.89     70.83 o
  -2  29   5       10.14      -42.58     50.36 o
  -1  29   5      801.02      726.12     70.72 o
   0  29   5       49.29      -71.98     71.98 o
   1  29   5      327.61      275.56     65.08 o
   2  29   5       51.06      125.44     73.34 o
   0  30   5       61.59      155.08     69.41 o
  -8   0   6        1.93      -41.64     76.86 o
  -6   0   6      190.42      171.31     54.68 o
  -4   0   6     1535.80     1505.64    188.98 o
  -2   0   6     3852.71     3746.95    221.18 o
   0   0   6     1463.12     1554.71    115.89 o
   2   0   6    48507.99    56588.57    611.20 o
   4   0   6     2546.14     2211.34     67.98 o
   6   0   6       56.84       -7.36     83.65 o
   8   0   6      555.56      600.11     86.95 o
  -9   1   6        2.33      -26.11     40.60 o
  -8   1   6       59.67       33.09     43.36 o
  -7   1   6      133.36      130.11     40.93 o
  -6   1   6        1.37      -22.88     36.95 o
  -5   1   6      178.80      184.81     36.91 o
  -4   1   6      311.95      424.92    116.83 o
  -3   1   6     1512.45     1731.04    121.64 o
  -2   1   6     3627.88     3769.89    148.19 o
  -1   1   6      329.23      314.71     55.14 o
   0   1   6      147.21      112.67     48.61 o
   1   1   6     3007.71     3101.30     97.20 o
   2   1   6       23.26      -39.38     52.78 o
   3   1   6     6021.88     6028.55    203.78 o
   4   1   6     1425.72     1281.25     50.60 o
   5   1   6      427.37      465.89     32.63 o
   6   1   6      432.57      453.74     51.83 o
   7   1   6       20.46      123.92     73.55 o
   8   1   6       76.40       85.26     44.71 o
  -9   2   6        1.78      -33.25     43.28 o
  -8   2   6      259.66      185.51     41.44 o
  -7   2   6        0.99      -16.45     56.34 o
  -6   2   6      452.22      411.33     40.96 o
  -5   2   6      504.52      414.35     33.43 o
  -4   2   6      896.52     1213.07    138.82 o
  -3   2   6     1281.97     1142.14    116.02 o
  -2   2   6       97.34      131.43    101.02 o
  -1   2   6     1263.81     1004.18     57.21 o
   0   2   6      209.25      204.60     52.43 o
   1   2   6     8833.58    10252.63    157.14 o
   2   2   6    21065.34    24283.92    475.49 o
   3   2   6      324.70      463.35     98.98 o
   4   2   6      477.82      425.63     40.99 o
   5   2   6       23.49       52.49     50.71 o
   6   2   6     1285.12     1457.13     66.81 o
   7   2   6       43.05       43.87     58.84 o
   8   2   6      414.70      456.99     56.64 o
  -9   3   6       59.55       82.25     38.28 o
  -8   3   6      241.69      292.96     44.05 o
  -7   3   6     1366.84     1431.93     86.05 o
  -6   3   6      133.86      140.19     51.90 o
  -5   3   6      584.68      569.90     57.08 o
  -4   3   6      790.14     1063.78    128.61 o
  -3   3   6       42.53      -20.47     67.27 o
  -2   3   6      473.88      407.34     74.06 o
  -1   3   6     7770.67     7471.61    191.22 o
   0   3   6     5330.71     5488.78    132.33 o
   1   3   6      988.10      905.53     48.36 o
   2   3   6     1569.50     1765.71     90.21 o
   3   3   6     1931.97     2314.66    142.63 o
   4   3   6      267.11      278.66     37.02 o
   5   3   6      200.95      148.11     35.68 o
   6   3   6      348.82      422.98     60.68 o
   7   3   6      719.17      753.07     73.23 o
   8   3   6        6.76      -16.65     66.66 o
  -9   4   6       24.20       -5.41     36.85 o
  -8   4   6       43.56       37.88     41.81 o
  -7   4   6      243.67      210.62     40.16 o
  -6   4   6      344.94      330.31     40.92 o
  -5   4   6      976.51      899.58     44.10 o
  -4   4   6      327.86       22.79    233.79 o
  -3   4   6       49.92        2.68     83.50 o
  -2   4   6      112.98       90.24     79.26 o
  -1   4   6     1227.33     1225.90     67.55 o
   0   4   6       17.30       27.72     46.49 o
   1   4   6     3340.77     3032.70    158.96 o
   2   4   6     3091.98     3232.87    171.40 o
   3   4   6     1503.05     1387.26     69.90 o
   4   4   6     4822.35     4896.28     88.88 o
   5   4   6        0.43       27.86     33.25 o
   6   4   6      575.76      714.38     89.34 o
   7   4   6     1869.31     2298.27    106.26 o
   8   4   6       12.48       86.45     43.56 o
  -9   5   6       50.41       49.53     33.25 o
  -8   5   6        9.33      -42.45     42.45 o
  -7   5   6       11.04       11.17     30.40 o
  -6   5   6      838.87      858.01     51.77 o
  -5   5   6      377.37      417.89     59.50 o
  -4   5   6     8474.80     8998.74    405.80 o
  -3   5   6     8895.22     9039.98    748.25 o
  -2   5   6      696.37      722.66     73.16 o
  -1   5   6     6184.07     6261.18    158.50 o
   0   5   6     2731.52     2833.33    150.18 o
   1   5   6     2769.78     3028.70    162.15 o
   2   5   6     3484.87     3611.83    184.70 o
   3   5   6     1720.76     1726.56     85.57 o
   4   5   6     1253.97     1325.58    145.01 o
   5   5   6     1371.96     1359.72     62.85 o
   6   5   6      383.23      437.15     52.38 o
   7   5   6      251.38      256.73     42.99 o
   8   5   6      197.00      196.96     40.87 o
  -9   6   6      150.23      136.22     33.20 o
  -8   6   6       19.86       41.46     40.31 o
  -7   6   6       24.34       11.17     31.78 o
  -6   6   6      527.87      534.02     44.43 o
  -5   6   6     2490.09     2675.39     85.29 o
  -4   6   6      495.82      582.59     44.29 o
  -3   6   6       88.45       79.16     68.74 o
  -2   6   6     3014.31     2812.99    121.29 o
  -1   6   6      238.38      224.08     46.75 o
   0   6   6     9110.23     9323.97    559.15 o
   1   6   6     6520.70     6855.23    242.40 o
   2   6   6    10666.13    12293.47    339.71 o
   3   6   6     3066.99     2805.63     68.63 o
   4   6   6       51.25       49.56     32.53 o
   5   6   6     1536.27     1420.65     75.83 o
   6   6   6       24.06       69.88     40.84 o
   7   6   6     1086.94     1236.09     61.64 o
   8   6   6      349.64      291.67     49.63 o
  -9   7   6      225.25      228.24     31.82 o
  -8   7   6      133.62       52.55     67.58 o
  -7   7   6      218.27      214.64     43.76 o
  -6   7   6        1.96      -25.96     36.30 o
  -5   7   6       74.96      102.13     39.81 o
  -4   7   6     2074.70     2385.15     84.20 o
  -3   7   6      213.13      161.54     77.18 o
  -2   7   6     2600.33     2540.98    118.55 o
  -1   7   6    13701.50    14691.14    376.92 o
   0   7   6     1660.33     1661.98     74.83 o
   1   7   6      850.05      861.28    106.25 o
   2   7   6     9785.43    12251.03    355.54 o
   3   7   6       65.93       34.15     26.62 o
   4   7   6      714.44      646.24     61.17 o
   5   7   6     1318.77     1371.82     64.41 o
   6   7   6      271.75      335.78     77.99 o
   7   7   6      368.37      349.63     44.65 o
   8   7   6      170.96      138.02     41.55 o
  -9   8   6        0.05        0.25     36.76 o
  -8   8   6      122.09      147.81     31.89 o
  -7   8   6      191.28      142.54     40.60 o
  -6   8   6      394.71      326.72     40.53 o
  -5   8   6      317.17      305.31     36.26 o
  -4   8   6     3190.09     3152.28     95.82 o
  -3   8   6     3767.51     4855.66    160.72 o
  -2   8   6     1529.54     1342.05     90.44 o
  -1   8   6      102.04      103.46     60.43 o
   0   8   6     1841.99     1645.18     81.99 o
   1   8   6      100.47      303.82     97.05 o
   2   8   6      450.18      397.47    106.19 o
   3   8   6      359.79      362.74     34.51 o
   4   8   6     1509.58     1611.81     58.85 o
   5   8   6      430.76      433.11     46.03 o
   6   8   6      383.93      367.56     50.44 o
   7   8   6       11.86       36.47     36.09 o
   8   8   6      348.28      373.62     38.49 o
  -9   9   6      168.83      152.82     41.08 o
  -8   9   6      322.98      424.24     42.51 o
  -7   9   6      231.87      227.45     55.48 o
  -6   9   6      551.63      533.67     55.50 o
  -5   9   6      213.66      201.40     33.37 o
  -4   9   6     1932.88     1770.60     71.22 o
  -3   9   6      189.29      139.89     68.16 o
  -2   9   6    14727.98    14455.08    360.22 o
  -1   9   6      846.20      905.84     81.30 o
   0   9   6    12870.24    12495.33    204.45 o
   1   9   6       68.22     -106.31    106.31 o
   2   9   6      308.52      173.88    157.34 o
   3   9   6      569.78      570.60     37.63 o
   4   9   6      658.11      632.52     45.16 o
   5   9   6       10.74      -44.46     44.46 o
   6   9   6     1871.60     2163.06     77.90 o
   7   9   6       45.00       31.01     36.41 o
   8   9   6      110.10      115.59     35.51 o
  -9  10   6        2.31       38.85     30.42 o
  -8  10   6       26.57       14.95     31.24 o
  -7  10   6        0.53       18.48     42.68 o
  -6  10   6     1018.72     1003.60     70.00 o
  -5  10   6       23.03       17.92     36.26 o
  -4  10   6      733.00      719.01     39.88 o
  -3  10   6      886.91      713.79     47.34 o
  -2  10   6     2869.66     2852.58    134.08 o
  -1  10   6      617.53      808.45     82.37 o
   0  10   6     9357.33     9746.82    316.72 o
   1  10   6     2144.05     2460.26    174.64 o
   2  10   6      818.26      783.84     63.40 o
   3  10   6      127.89       47.58     68.00 o
   4  10   6     1291.83     1146.39     67.96 o
   5  10   6       17.71        3.48     41.15 o
   6  10   6      519.20      549.67     50.39 o
   7  10   6      107.31       39.91     35.71 o
   8  10   6      284.73      290.42     80.52 o
  -9  11   6        0.81      -19.94     32.52 o
  -8  11   6      158.10      160.23     33.63 o
  -7  11   6      306.40      312.97     51.27 o
  -6  11   6      420.27      330.61     50.41 o
  -5  11   6       33.51        5.70     39.99 o
  -4  11   6     2109.39     2064.80     61.75 o
  -3  11   6        0.51      -30.08     35.53 o
  -2  11   6     3168.85     3157.72     65.01 o
  -1  11   6     3029.76     3185.13    144.90 o
   0  11   6     2471.47     2871.89    188.69 o
   1  11   6     4242.87     4712.88    229.74 o
   2  11   6      310.17      273.13     26.50 o
   3  11   6       53.36       68.54     32.05 o
   4  11   6     3040.39     3243.30     94.30 o
   5  11   6      166.43      156.82     37.23 o
   6  11   6      111.82       93.40     43.38 o
   7  11   6       32.26       37.78     34.09 o
   8  11   6       50.95      120.22     70.41 o
  -9  12   6       47.23        3.12     31.40 o
  -8  12   6       54.81       75.76     30.58 o
  -7  12   6      318.06      276.38     51.85 o
  -6  12   6      432.90      346.89     48.15 o
  -5  12   6     1627.89     1598.88     95.80 o
  -4  12   6     1067.06     1066.34     76.12 o
  -3  12   6     1323.46     1299.69     81.18 o
  -2  12   6      578.06      609.67     49.12 o
  -1  12   6       70.25       79.21     26.30 o
   0  12   6        0.34       21.81     29.07 o
   1  12   6     5137.55     4937.60     86.45 o
   2  12   6     2271.64     2111.12     47.28 o
   3  12   6     3418.49     3544.54     85.84 o
   4  12   6       55.48       53.23     34.47 o
   5  12   6     1490.11     1505.69     68.55 o
   6  12   6        0.39       -2.89     38.71 o
   7  12   6       78.80      103.47     43.89 o
   8  12   6       34.91       23.74     35.55 o
  -8  13   6      335.32      260.87     37.49 o
  -7  13   6      183.16      166.92     42.75 o
  -6  13   6      402.39      538.76     54.30 o
  -5  13   6      130.01      105.36     36.06 o
  -4  13   6       42.77       26.00     36.04 o
  -3  13   6       15.40      -30.92     30.92 o
  -2  13   6     1001.68      913.33     60.11 o
  -1  13   6     4524.02     4508.00     79.92 o
   0  13   6       76.11       24.89     35.12 o
   1  13   6      329.25      305.61     29.85 o
   2  13   6      883.88      792.68     35.44 o
   3  13   6      439.06      463.82     42.88 o
   4  13   6     1858.36     1726.54     60.25 o
   5  13   6      107.90      175.54     40.85 o
   6  13   6       29.41       53.76     32.93 o
   7  13   6       45.00       70.70     36.33 o
  -8  14   6       12.04      -18.75     31.78 o
  -7  14   6      261.25      276.17     36.07 o
  -6  14   6     1801.25     1773.72    184.37 o
  -5  14   6      340.23      332.98     40.73 o
  -4  14   6      880.79      793.26     49.83 o
  -3  14   6       11.99        6.84     32.69 o
  -2  14   6      108.71      110.76     23.82 o
  -1  14   6     3229.36     3272.24     69.37 o
   0  14   6      181.77      237.56     25.04 o
   1  14   6       37.55       26.45     29.57 o
   2  14   6        6.27        7.17     27.50 o
   3  14   6      456.63      363.60     44.93 o
   4  14   6     1567.42     1596.85     58.50 o
   5  14   6      201.96      128.54     34.62 o
   6  14   6       22.64       65.08     38.96 o
   7  14   6      641.39      619.62    132.22 o
  -8  15   6       48.88       33.62     29.59 o
  -7  15   6      296.25      319.00     34.07 o
  -6  15   6      425.83      446.43     53.66 o
  -5  15   6       61.80       18.37     38.89 o
  -4  15   6      103.86      114.02     35.27 o
  -3  15   6      159.81      117.71     32.92 o
  -2  15   6      185.53      123.09     30.06 o
  -1  15   6      802.48      730.92     36.16 o
   0  15   6     1208.02     1272.04     63.09 o
   1  15   6     3116.77     3183.66    149.20 o
   2  15   6      165.47      114.23     26.45 o
   3  15   6      781.14      793.30    147.60 o
   4  15   6      902.35      904.70     60.99 o
   5  15   6     2810.75     3193.01     99.15 o
   6  15   6      751.99      705.94     46.81 o
   7  15   6      115.26      173.28     44.94 o
  -8  16   6       58.27      -19.20     29.75 o
  -7  16   6       12.89      -31.90     38.80 o
  -6  16   6      223.61      259.21     59.65 o
  -5  16   6      411.83      441.53     94.61 o
  -4  16   6       24.12       45.46     33.77 o
  -3  16   6       83.54      129.36     36.92 o
  -2  16   6        2.20      -12.59     25.09 o
  -1  16   6      425.54      418.80     42.65 o
   0  16   6      356.08      289.57     28.42 o
   1  16   6      316.16      256.40     49.01 o
   2  16   6      358.12      373.08     58.44 o
   3  16   6     1210.41     1128.50     45.21 o
   4  16   6        0.07       32.82     67.11 o
   5  16   6      180.97      174.42     43.77 o
   6  16   6       34.82       35.29     38.40 o
   7  16   6      403.74      507.07     53.29 o
  -8  17   6        0.10      -21.84     22.29 o
  -7  17   6        0.43      -29.16     29.16 o
  -6  17   6       44.82      128.30     58.99 o
  -5  17   6      671.12      720.41     56.39 o
  -4  17   6      937.44      776.00     53.48 o
  -3  17   6      519.52      552.58     47.84 o
  -2  17   6      131.58      124.00     24.70 o
  -1  17   6      681.67      763.56     38.53 o
   0  17   6      354.00      303.39     31.07 o
   1  17   6       21.26        9.76     31.20 o
   2  17   6      614.81      667.25     86.44 o
   3  17   6      369.48      293.50     32.91 o
   4  17   6      878.00      879.61     64.87 o
   5  17   6     1576.64     1640.57     71.93 o
   6  17   6     1619.67     1763.81     97.73 o
   7  17   6       95.52       12.29     44.27 o
  -8  18   6        6.25       12.30     35.11 o
  -7  18   6        4.95      -16.86     27.66 o
  -6  18   6      334.55      250.68     51.54 o
  -5  18   6      280.14      200.79     62.80 o
  -4  18   6     1432.19     1428.37     63.50 o
  -3  18   6      333.29      310.49     41.20 o
  -2  18   6      766.57      729.87     44.63 o
  -1  18   6       46.28       22.27     30.40 o
   0  18   6      152.19       78.96     27.41 o
   1  18   6      639.13      712.48     53.88 o
   2  18   6     1333.57     1422.63    117.73 o
   3  18   6       18.21      -24.23     30.61 o
   4  18   6      924.37      967.78    154.88 o
   5  18   6       14.40       32.23     35.66 o
   6  18   6       65.97      137.02     46.28 o
  -7  19   6        4.76       96.11     39.79 o
  -6  19   6      116.62      114.01     53.93 o
  -5  19   6      182.65      183.94     59.48 o
  -4  19   6      380.43      433.73     54.98 o
  -3  19   6      505.50      455.70     48.15 o
  -2  19   6      213.34      248.22     32.67 o
  -1  19   6      791.54      850.27     44.39 o
   0  19   6     1599.34     1633.83     95.05 o
   1  19   6      362.72      347.34     42.52 o
   2  19   6      187.00      167.98     35.54 o
   3  19   6       47.53        9.98     37.25 o
   4  19   6      298.52      180.02     57.76 o
   5  19   6       59.03      -23.83     50.00 o
   6  19   6      942.60     1019.87     67.85 o
  -7  20   6        2.95        2.62     24.07 o
  -6  20   6      243.61      225.31     47.78 o
  -5  20   6       19.18       75.51     57.39 o
  -4  20   6      189.33      152.63     40.25 o
  -3  20   6      444.70      402.26     45.18 o
  -2  20   6       21.46       24.43     29.20 o
  -1  20   6       11.02       12.87     31.96 o
   0  20   6      717.16      700.12     57.21 o
   1  20   6      623.09      645.78     47.75 o
   2  20   6       32.04       33.90     34.60 o
   3  20   6      287.83      281.19     40.46 o
   4  20   6        0.57      -15.99     50.29 o
   5  20   6       41.21       51.82     47.00 o
   6  20   6      178.00      275.75     35.22 o
  -7  21   6      112.26       75.46     45.58 o
  -6  21   6        0.05      -40.23     43.09 o
  -5  21   6      127.67      186.15     57.57 o
  -4  21   6      266.69      286.94     42.78 o
  -3  21   6      301.67      218.72     44.83 o
  -2  21   6       14.86       -9.60     30.00 o
  -1  21   6     1943.51     2046.08     69.94 o
   0  21   6       30.22       73.53     31.03 o
   1  21   6       17.98        6.84     35.27 o
   2  21   6      360.93      434.22     50.41 o
   3  21   6        3.23        0.97     35.40 o
   4  21   6      480.76      448.99    135.63 o
   5  21   6       55.69      130.99     39.04 o
   6  21   6      366.47      441.01     57.64 o
  -6  22   6       67.88       33.65     37.17 o
  -5  22   6      466.74      434.33     62.83 o
  -4  22   6      576.52      664.17     73.62 o
  -3  22   6       49.27       21.56     41.65 o
  -2  22   6       42.49       41.83     39.16 o
  -1  22   6        5.49       31.22     34.22 o
   0  22   6      373.81      437.54     36.32 o
   1  22   6     3095.77     3541.26     88.67 o
   2  22   6     1201.05     1405.84     58.34 o
   3  22   6      442.74      399.00     34.29 o
   4  22   6      168.12      269.44    129.57 o
   5  22   6        9.19       29.97     38.79 o
  -6  23   6       79.25       60.17     26.57 o
  -5  23   6      164.83      210.79     50.84 o
  -4  23   6       37.53       -6.38     40.39 o
  -3  23   6      399.02      406.36     45.35 o
  -2  23   6       19.50      -22.82     36.61 o
  -1  23   6     2356.66     2509.21     65.62 o
   0  23   6      125.08      138.94     31.37 o
   1  23   6        3.27      -10.07     35.75 o
   2  23   6      106.15      114.29     31.24 o
   3  23   6      811.09      814.74     42.98 o
   4  23   6        4.83       56.16     38.47 o
   5  23   6      117.85       -3.62     67.11 o
  -6  24   6        0.54      -23.39     40.44 o
  -5  24   6      200.82      248.84     48.48 o
  -4  24   6       60.33       60.60     37.21 o
  -3  24   6      108.77      110.60     37.90 o
  -2  24   6      288.23      316.60     54.90 o
  -1  24   6        4.72       -3.87     29.02 o
   0  24   6       54.22       75.45     31.25 o
   1  24   6       93.68       99.75     33.95 o
   2  24   6       26.65       37.02     31.54 o
   3  24   6      144.19      127.40     31.92 o
   4  24   6      526.08      497.62     68.18 o
   5  24   6      108.24       47.93     72.98 o
  -5  25   6       67.14       52.61     40.52 o
  -4  25   6      361.39      380.63     45.02 o
  -3  25   6      331.72      406.15     55.23 o
  -2  25   6      545.64      560.35     77.68 o
  -1  25   6      226.85      229.99     35.60 o
   0  25   6        0.36       27.87     28.94 o
   1  25   6     1017.58      968.67     47.59 o
   2  25   6      219.81      216.97     60.99 o
   3  25   6        3.95      -13.12     36.47 o
   4  25   6      299.20      338.45     77.87 o
  -5  26   6       66.55       59.14     40.45 o
  -4  26   6        0.15      -39.65     39.65 o
  -3  26   6        0.53      -21.43     35.07 o
  -2  26   6      143.00      121.32     83.27 o
  -1  26   6       90.79       33.29     38.89 o
   0  26   6      221.90      191.39     43.61 o
   1  26   6       48.54        8.45     42.80 o
   2  26   6       59.60       18.02     37.50 o
   3  26   6        1.14        7.38     75.98 o
   4  26   6        4.81      -33.95     75.17 o
  -4  27   6        0.41      -36.08     36.08 o
  -3  27   6       11.66       73.11     44.96 o
  -2  27   6      658.37      762.55     50.52 o
  -1  27   6       14.56      -44.35    115.56 o
   0  27   6      714.26      586.52     97.49 o
   1  27   6       66.26       91.46     60.52 o
   2  27   6       18.31       16.61     76.91 o
   3  27   6        2.11      -38.54     71.40 o
  -3  28   6       45.66       47.87     32.11 o
  -2  28   6        6.47       11.53     32.92 o
  -1  28   6       29.46       30.02     68.10 o
   0  28   6      159.54      141.77     73.81 o
   1  28   6       59.39      -78.52     78.52 o
   2  28   6      226.91      274.10     74.07 o
  -2  29   6        5.24       80.33     58.26 o
  -1  29   6        6.98      -67.59     67.59 o
   0  29   6       67.98      -72.03     72.03 o
   1  29   6       98.24       84.46     71.57 o
  -9   0   7        1.03       30.46     58.19 o
  -7   0   7      142.87      182.43     80.99 o
  -5   0   7     3056.98     3223.04     78.15 o
  -3   0   7      504.63      387.94    145.55 o
  -1   0   7    10263.85    10382.46    311.26 o
   1   0   7     1449.86     1370.00     79.22 o
   3   0   7     1612.10     1507.30     89.84 o
   5   0   7     5376.22     5761.78    209.88 o
   7   0   7      905.67     1169.84    122.57 o
  -9   1   7       52.28       88.39     39.65 o
  -8   1   7      523.14      589.90     67.04 o
  -7   1   7     2844.22     3145.01     88.63 o
  -6   1   7      307.79      266.33     37.47 o
  -5   1   7     1728.25     1748.39    109.22 o
  -4   1   7        0.40       37.07     75.85 o
  -3   1   7      349.60      499.43    100.69 o
  -2   1   7       23.06       51.58     92.49 o
  -1   1   7     1735.94     1445.19    137.79 o
   0   1   7      229.40      138.89     43.81 o
   1   1   7       56.54       67.76     41.98 o
   2   1   7       15.77       23.05    104.98 o
   3   1   7       74.15       94.39     36.26 o
   4   1   7       76.04       77.23     27.90 o
   5   1   7     3229.14     3312.78     84.95 o
   6   1   7        3.65      -24.69     65.27 o
   7   1   7      141.98      145.91     63.57 o
   8   1   7        0.78      -39.15     39.15 o
  -9   2   7        1.16       49.79     43.69 o
  -8   2   7       34.64       78.24     41.12 o
  -7   2   7       14.88        1.83     41.53 o
  -6   2   7      220.74      214.26     32.70 o
  -5   2   7     2274.48     2231.50     58.38 o
  -4   2   7        7.55       12.87     32.61 o
  -3   2   7      689.43      719.67     82.54 o
  -2   2   7     4230.86     4793.22    241.55 o
  -1   2   7     1231.13     1199.19    148.67 o
   0   2   7      675.78      602.46     64.11 o
   1   2   7    16520.59    16820.49    648.45 o
   2   2   7       31.92       97.27     62.90 o
   3   2   7      833.55      629.23     39.39 o
   4   2   7       26.57       34.59     26.46 o
   5   2   7      348.94      326.10     50.65 o
   6   2   7      508.44      557.87     76.20 o
   7   2   7       71.49       34.97     57.37 o
   8   2   7      125.24      135.62     61.51 o
  -9   3   7      104.35       76.19     42.77 o
  -8   3   7       60.04       14.89     62.84 o
  -7   3   7       92.00       69.80     32.21 o
  -6   3   7      156.44      152.34     34.81 o
  -5   3   7      683.99      599.83     37.16 o
  -4   3   7     3274.77     3384.84     81.07 o
  -3   3   7     7023.17     7580.96    250.06 o
  -2   3   7      838.50      685.48     81.75 o
  -1   3   7       71.06       58.80     47.60 o
   0   3   7      728.83      748.76     67.11 o
   1   3   7      132.89      119.46     46.99 o
   2   3   7     1483.99     1471.88    159.40 o
   3   3   7      491.70      412.58     31.61 o
   4   3   7     4762.74     4685.82    117.62 o
   5   3   7       79.07      119.80     36.86 o
   6   3   7      154.84      193.44     64.56 o
   7   3   7       14.42      -37.11     54.87 o
   8   3   7       27.13       31.66     70.26 o
  -9   4   7      130.65       27.27     46.84 o
  -8   4   7        0.44       -9.22     39.67 o
  -7   4   7       15.51       10.54     30.87 o
  -6   4   7     1571.66     1546.72     60.47 o
  -5   4   7      322.59      306.78     31.70 o
  -4   4   7     5003.26     5276.01     98.30 o
  -3   4   7     3188.65     3203.79    242.33 o
  -2   4   7     3208.50     3470.11    139.97 o
  -1   4   7     1263.79     1107.33     72.42 o
   0   4   7     3268.12     2740.24    198.88 o
   1   4   7        8.78      -12.38     79.89 o
   2   4   7      889.21      593.90    113.13 o
   3   4   7      569.01      453.57     33.19 o
   4   4   7      508.82      455.37     41.68 o
   5   4   7      121.45       98.36     34.32 o
   6   4   7        1.00       31.25     39.40 o
   7   4   7        2.86       61.28     73.10 o
   8   4   7       99.04       77.43     40.76 o
  -9   5   7        8.63        6.77     30.81 o
  -8   5   7      250.58      175.69     40.50 o
  -7   5   7        3.78       -3.75     30.46 o
  -6   5   7      343.94      288.85     33.32 o
  -5   5   7     2055.12     2054.62    206.15 o
  -4   5   7     2458.52     2457.05     57.07 o
  -3   5   7      335.15      397.44    131.50 o
  -2   5   7     8320.61     9288.64    219.24 o
  -1   5   7     3432.81     3697.34    133.74 o
   0   5   7    14941.01    15339.84    369.46 o
   1   5   7    11507.51    13392.67    349.63 o
   2   5   7      997.03     1212.92    130.21 o
   3   5   7      413.29      483.21     71.74 o
   4   5   7     1370.90     1327.25     55.92 o
   5   5   7      610.18      637.74     52.43 o
   6   5   7     1990.10     2493.19    100.98 o
   7   5   7     1169.39     1348.34     82.30 o
   8   5   7       19.57       82.01     40.43 o
  -9   6   7        3.16       14.69     32.19 o
  -8   6   7       16.00       35.23     41.44 o
  -7   6   7        0.10      -18.76     37.46 o
  -6   6   7      240.15      200.73     42.72 o
  -5   6   7       35.43       48.51     28.54 o
  -4   6   7      394.47      394.07     31.86 o
  -3   6   7        7.42      -14.05     88.33 o
  -2   6   7      994.86      797.09     80.64 o
  -1   6   7     2462.87     2913.34    118.96 o
   0   6   7     7206.85     7220.04    254.41 o
   1   6   7     2844.90     2976.59    182.70 o
   2   6   7     1185.74     1108.72    129.95 o
   3   6   7      102.35      113.58     27.21 o
   4   6   7      616.63      527.33     40.63 o
   5   6   7      292.65      273.52     43.73 o
   6   6   7     3003.80     3357.07     93.99 o
   7   6   7        2.24       13.56     68.19 o
   8   6   7      105.19      100.13     36.26 o
  -9   7   7      122.39       91.85     31.65 o
  -8   7   7       37.19       29.59     38.77 o
  -7   7   7      431.26      410.46     42.65 o
  -6   7   7       17.00      -23.69     32.31 o
  -5   7   7      594.99      587.11     40.04 o
  -4   7   7       25.52       29.78     24.30 o
  -3   7   7      355.89      270.46     95.24 o
  -2   7   7     7462.36     7713.18    257.97 o
  -1   7   7    18674.97    20673.29    521.51 o
   0   7   7      291.48      354.53     92.98 o
   1   7   7     2521.19     2644.44    176.24 o
   2   7   7     1126.95     1153.79    255.15 o
   3   7   7     1337.04     1337.40     47.04 o
   4   7   7      934.08      954.86     98.26 o
   5   7   7      325.11      336.26     43.39 o
   6   7   7       64.45       75.53     40.56 o
   7   7   7       24.26       96.05     47.07 o
   8   7   7       14.28       26.36     30.16 o
  -9   8   7       40.11       71.36     28.63 o
  -8   8   7       49.80      -17.03     45.00 o
  -7   8   7      549.68      564.33     46.25 o
  -6   8   7      917.02      954.00     48.63 o
  -5   8   7     1643.91     1749.06     58.59 o
  -4   8   7        2.80       28.86     23.43 o
  -3   8   7       22.48      120.92     43.66 o
  -2   8   7       43.97       33.00     85.55 o
  -1   8   7        5.61      -52.84     72.26 o
   0   8   7     4560.29     5543.05    239.06 o
   1   8   7    10723.14    12060.68    362.35 o
   2   8   7     1643.23     1308.83    132.47 o
   3   8   7      435.24      379.88     35.20 o
   4   8   7        6.79      -18.27     35.06 o
   5   8   7      292.87      259.02     43.77 o
   6   8   7        0.07        5.95     39.42 o
   7   8   7      203.74      201.83     42.27 o
   8   8   7       29.04       15.43     61.59 o
  -9   9   7      106.37       31.48     34.42 o
  -8   9   7       12.91       20.48     30.46 o
  -7   9   7        0.53       16.99     73.50 o
  -6   9   7       60.69       28.03     45.53 o
  -5   9   7      332.57      353.12     38.32 o
  -4   9   7     2468.45     2468.32     73.92 o
  -3   9   7     9022.65     9024.81    283.80 o
  -2   9   7      647.12      691.41     96.00 o
  -1   9   7     2321.57     1927.49    162.66 o
   0   9   7     3813.47     3677.08    203.37 o
   1   9   7        6.30     -112.10    130.81 o
   2   9   7      987.57      969.44     38.59 o
   3   9   7     5041.29     5112.39    105.42 o
   4   9   7      134.06      102.98     34.59 o
   5   9   7      656.89      652.18     53.19 o
   6   9   7      311.83      356.53     44.27 o
   7   9   7       48.81       73.67     59.71 o
   8   9   7       33.34       -0.63     44.36 o
  -9  10   7        4.77      -15.21     60.29 o
  -8  10   7       16.65       43.08     29.49 o
  -7  10   7       53.13       65.33     33.90 o
  -6  10   7      165.62      156.82     42.54 o
  -5  10   7     2348.49     2560.83     78.97 o
  -4  10   7      253.39      217.66     38.64 o
  -3  10   7     2460.13     2557.92     77.36 o
  -2  10   7      848.65      735.79     50.67 o
  -1  10   7      145.42       33.16     86.86 o
   0  10   7      495.77      416.48    113.73 o
   1  10   7      612.38      559.20     37.54 o
   2  10   7     2505.72     2319.87     55.50 o
   3  10   7      693.05      660.80     51.60 o
   4  10   7     3886.56     3950.73     88.72 o
   5  10   7      487.03      529.28     48.46 o
   6  10   7       18.85       35.98     37.51 o
   7  10   7      296.42      301.99     46.98 o
   8  10   7      131.57      106.32     44.78 o
  -9  11   7      163.74      151.74     37.76 o
  -8  11   7      163.98      138.65     31.68 o
  -7  11   7      277.41      344.91     41.13 o
  -6  11   7     1013.93      809.23     62.11 o
  -5  11   7       75.50      -15.16     49.07 o
  -4  11   7      646.76      645.94     42.02 o
  -3  11   7     5371.49     5321.49    112.43 o
  -2  11   7       56.35        8.37     41.12 o
  -1  11   7     7245.12     7080.18     95.88 o
   0  11   7        3.15       11.48     21.78 o
   1  11   7      121.06      114.00     26.76 o
   2  11   7     1323.93     1221.95     55.27 o
   3  11   7      290.61      230.96     39.00 o
   4  11   7        1.72       99.76     70.55 o
   5  11   7      198.78      269.70     42.85 o
   6  11   7      166.39      199.63     34.27 o
   7  11   7      124.38      209.40     57.31 o
  -9  12   7       25.56       -1.32     39.93 o
  -8  12   7      263.30      261.41     32.92 o
  -7  12   7        3.54        5.84     33.44 o
  -6  12   7     2624.27     2472.23     95.87 o
  -5  12   7      828.54      831.05     60.07 o
  -4  12   7      733.81      582.03     59.64 o
  -3  12   7       21.22      -14.94     75.13 o
  -2  12   7        3.49      -28.68     28.68 o
  -1  12   7      335.07      319.11     27.59 o
   0  12   7     3427.74     3271.91     64.87 o
   1  12   7      285.69      232.11     29.90 o
   2  12   7       77.07       44.06     23.13 o
   3  12   7     3341.40     3496.60    109.65 o
   4  12   7     2009.45     1944.08     91.32 o
   5  12   7      446.56      424.96     44.04 o
   6  12   7      287.77      312.88     48.20 o
   7  12   7       58.62       64.61     57.75 o
  -8  13   7      360.20      365.14     38.46 o
  -7  13   7        9.04      -30.83     32.95 o
  -6  13   7       23.31       92.07     44.35 o
  -5  13   7      134.07      127.62     38.11 o
  -4  13   7     1041.95     1135.82     71.38 o
  -3  13   7      109.13       25.26     45.82 o
  -2  13   7     2416.46     2195.83     77.33 o
  -1  13   7     1282.41     1220.05     54.10 o
   0  13   7     1240.22     1436.22     48.46 o
   1  13   7        4.53       29.92     27.36 o
   2  13   7        0.36      -11.38     26.79 o
   3  13   7      550.96      508.21     39.24 o
   4  13   7      128.43       88.45     33.30 o
   5  13   7        2.53      -14.02     32.53 o
   6  13   7      130.40      193.21     38.74 o
   7  13   7       49.29       43.11     39.16 o
  -8  14   7        0.07      -27.50     45.27 o
  -7  14   7       37.46       52.24     31.99 o
  -6  14   7     2542.52     2514.93    256.74 o
  -5  14   7       38.10       -9.61     36.66 o
  -4  14   7      338.15      324.45     43.72 o
  -3  14   7       50.15       83.50     33.60 o
  -2  14   7      284.51      292.10     27.65 o
  -1  14   7      325.78      381.12     32.73 o
   0  14   7     2241.63     2108.97     49.07 o
   1  14   7       14.73      -12.21     28.20 o
   2  14   7      795.55      725.36     53.26 o
   3  14   7      850.12      772.77     82.38 o
   4  14   7     2549.91     2446.22     89.76 o
   5  14   7      100.84      150.32     37.25 o
   6  14   7      598.02      562.19     54.61 o
   7  14   7       94.14      122.11     44.87 o
  -8  15   7       17.87      -11.92     41.39 o
  -7  15   7       15.47       22.01     33.80 o
  -6  15   7      545.26      446.43     73.97 o
  -5  15   7     1400.92     1591.21     78.74 o
  -4  15   7        5.09        5.38     35.50 o
  -3  15   7      363.07      330.54     38.43 o
  -2  15   7     1567.65     1559.39     50.11 o
  -1  15   7       36.91       46.21     25.44 o
   0  15   7      566.45      608.36     32.50 o
   1  15   7      548.26      634.30     45.13 o
   2  15   7      421.49      434.74     97.21 o
   3  15   7      213.32      189.33     40.09 o
   4  15   7        2.19      -28.02     47.11 o
   5  15   7     1014.70     1161.34     71.96 o
   6  15   7        2.44       46.82     57.96 o
   7  15   7        0.66      122.12     42.70 o
  -8  16   7        4.08      -29.62     29.62 o
  -7  16   7       94.80       94.86     34.03 o
  -6  16   7      347.64      462.31     69.94 o
  -5  16   7      422.01      434.87     55.68 o
  -4  16   7     1030.62      984.44     70.99 o
  -3  16   7      902.01      907.04     54.96 o
  -2  16   7     1566.42     1522.84     51.21 o
  -1  16   7     1554.31     1644.66     52.21 o
   0  16   7      198.70      194.03     29.59 o
   1  16   7     5575.63     6047.82    144.74 o
   2  16   7      628.10      586.18     46.90 o
   3  16   7     1231.77     1260.43    223.19 o
   4  16   7      591.89      539.82     53.07 o
   5  16   7       63.49      101.34     55.27 o
   6  16   7      575.58      524.86     63.25 o
   7  16   7       65.14       17.61     41.98 o
  -8  17   7       21.37       40.69     40.58 o
  -7  17   7      326.94      257.07     31.27 o
  -6  17   7      289.43      246.79     57.91 o
  -5  17   7      404.39      382.92     48.67 o
  -4  17   7     1056.98     1124.25     61.28 o
  -3  17   7     1324.17     1235.63     63.65 o
  -2  17   7     1858.88     1831.43     83.85 o
  -1  17   7     1218.81     1286.52     49.39 o
   0  17   7      589.30      555.01     38.83 o
   1  17   7        3.06        2.26     30.11 o
   2  17   7      411.53      393.73     41.37 o
   3  17   7      176.10      163.76     65.88 o
   4  17   7       71.84       79.14     67.26 o
   5  17   7     1026.26     1086.69     95.41 o
   6  17   7      270.32      205.39     52.51 o
  -7  18   7       84.68       73.40     27.64 o
  -6  18   7       25.74      -10.39     51.30 o
  -5  18   7      124.91      203.50     45.81 o
  -4  18   7     1871.92     1990.79    106.16 o
  -3  18   7     1986.71     2134.75     75.71 o
  -2  18   7        7.21      -12.84     26.35 o
  -1  18   7     3142.31     3272.76     74.82 o
   0  18   7       42.79       36.93     27.37 o
   1  18   7     2079.66     2207.91     69.83 o
   2  18   7     1959.94     2056.45    119.34 o
   3  18   7       28.65       78.41     57.70 o
   4  18   7        5.11       17.11     45.96 o
   5  18   7      422.99      391.80     59.76 o
   6  18   7      188.01      144.02     44.27 o
  -7  19   7        8.91       32.78     31.37 o
  -6  19   7      398.00      381.32     63.53 o
  -5  19   7      293.84      325.22     67.85 o
  -4  19   7      114.95       77.03     38.13 o
  -3  19   7      137.48      194.94     57.40 o
  -2  19   7      162.25      149.39     49.33 o
  -1  19   7      244.67      219.36     32.82 o
   0  19   7      292.13      276.14     60.55 o
   1  19   7       84.04       44.32     35.50 o
   2  19   7      622.08      620.14     50.92 o
   3  19   7      378.13      402.85     41.31 o
   4  19   7        8.80        6.93     52.25 o
   5  19   7      492.05      636.49     69.70 o
   6  19   7      337.66      304.46     41.67 o
  -7  20   7      115.36      141.94     36.80 o
  -6  20   7      147.86      181.64     46.24 o
  -5  20   7      544.80      646.31     83.99 o
  -4  20   7       96.03      111.03     39.39 o
  -3  20   7     2234.65     2475.82     85.61 o
  -2  20   7       61.19       23.26     40.07 o
  -1  20   7      851.01      961.42     46.93 o
   0  20   7     1254.14     1283.85     57.27 o
   1  20   7       24.27       34.59     31.36 o
   2  20   7      481.89      451.19     44.04 o
   3  20   7      858.69      895.34     50.97 o
   4  20   7        9.25       20.31     48.79 o
   5  20   7        6.67       33.91     73.63 o
   6  20   7       46.29       54.42     69.98 o
  -7  21   7        5.09        5.40     33.39 o
  -6  21   7       48.51       68.30     39.45 o
  -5  21   7        7.50      -38.61     53.12 o
  -4  21   7      327.52      333.85     44.86 o
  -3  21   7      141.31      173.06     40.99 o
  -2  21   7      773.26      872.71     54.59 o
  -1  21   7        9.60      -30.77     30.77 o
   0  21   7        8.80       -8.59     31.79 o
   1  21   7        8.10       18.21     50.51 o
   2  21   7      346.13      438.61     40.49 o
   3  21   7      119.67      100.53     37.19 o
   4  21   7      277.52      335.18     47.94 o
   5  21   7       86.13      113.58     62.81 o
  -6  22   7       55.04       21.41     26.22 o
  -5  22   7       15.42       28.41     43.99 o
  -4  22   7      450.68      461.43     40.97 o
  -3  22   7      149.04      129.05     41.04 o
  -2  22   7       12.51       -3.30     36.55 o
  -1  22   7      779.13      836.19     71.50 o
   0  22   7      853.01      889.48     41.83 o
   1  22   7      336.05      347.19     40.87 o
   2  22   7      698.16      855.06     58.20 o
   3  22   7        1.15      -26.45     34.11 o
   4  22   7       81.85       83.69     60.52 o
   5  22   7      148.28      199.23     54.39 o
  -6  23   7      210.75      222.22     45.45 o
  -5  23   7        2.38      -37.69     37.69 o
  -4  23   7        0.10       16.58     33.20 o
  -3  23   7        0.44       10.42     37.30 o
  -2  23   7      739.76      921.14     56.26 o
  -1  23   7      254.05      251.02     37.72 o
   0  23   7       90.86       99.83     30.07 o
   1  23   7        3.81       36.84     40.52 o
   2  23   7      173.39      213.65     35.29 o
   3  23   7      236.91      210.70     39.98 o
   4  23   7      238.78      193.92     52.40 o
   5  23   7       84.25      164.81     71.00 o
  -5  24   7      143.54      138.54     39.20 o
  -4  24   7        4.54      -39.48     39.48 o
  -3  24   7      234.84      175.83     36.95 o
  -2  24   7      119.53      106.41     37.98 o
  -1  24   7      137.96      141.33     38.11 o
   0  24   7      631.14      788.94     48.02 o
   1  24   7      147.76      162.29     44.09 o
   2  24   7        9.79       71.59     31.36 o
   3  24   7      591.84      522.86     52.06 o
   4  24   7        1.59       30.21     40.03 o
  -5  25   7       39.47       29.72     35.95 o
  -4  25   7      151.79      160.00     37.61 o
  -3  25   7       52.51       86.27     45.71 o
  -2  25   7      637.10      658.90     42.71 o
  -1  25   7      653.93      664.50     54.20 o
   0  25   7      107.76       72.82     32.36 o
   1  25   7      102.76      133.33     33.21 o
   2  25   7      598.14      540.34     38.26 o
   3  25   7       25.07      -25.44     40.35 o
   4  25   7        0.49      -49.60     69.79 o
  -4  26   7       88.93      130.11     40.81 o
  -3  26   7      110.22       98.52     43.25 o
  -2  26   7      182.55      233.26     41.03 o
  -1  26   7      137.92      111.92     41.78 o
   0  26   7       15.03       -4.74     93.19 o
   1  26   7      828.80      479.24    113.85 o
   2  26   7       35.70       68.83     82.23 o
   3  26   7      365.94      320.91     75.63 o
  -4  27   7        3.88       76.17     38.67 o
  -3  27   7      133.03      140.72     47.67 o
  -2  27   7      334.27      284.25     37.05 o
  -1  27   7      212.67      215.82     41.98 o
   0  27   7       98.00      -53.72     86.12 o
   1  27   7        6.85      -78.08     78.08 o
   2  27   7       23.29      -35.82     78.29 o
   3  27   7      205.45      111.56     71.53 o
  -3  28   7        0.10        5.91     30.43 o
  -2  28   7       85.76      144.86     41.14 o
  -1  28   7        8.75       72.49     73.40 o
   0  28   7        0.93      -31.17     75.69 o
   1  28   7       51.85      -21.66     60.66 o
   2  28   7       21.94      113.55     77.10 o
  -2  29   7       99.92      160.21     61.16 o
  -1  29   7      237.77      218.07     54.37 o
   0  29   7      256.09      103.06     65.35 o
  -8   0   8       98.03      108.56     76.64 o
  -6   0   8     1692.74     1701.17    127.47 o
  -4   0   8     7344.88     7063.71    167.99 o
   0   0   8     9668.21     9892.62    300.05 o
   2   0   8     5167.46     4677.04    222.61 o
   4   0   8       26.84      -29.68     61.85 o
   6   0   8     1446.44     1317.87    134.62 o
   8   0   8      180.71      146.21     44.86 o
  -9   1   8        6.74      -24.81     38.58 o
  -8   1   8      353.79      322.36    106.83 o
  -7   1   8      135.89      121.40     59.99 o
  -6   1   8       16.33        5.72     33.93 o
  -5   1   8      322.23      354.38     59.59 o
  -4   1   8     6600.82     7313.04    119.86 o
  -3   1   8      950.19     1182.07    169.98 o
  -2   1   8      195.17      249.68    114.02 o
   0   1   8     2981.31     3343.57    133.07 o
   1   1   8      181.85       38.33     67.51 o
   2   1   8       22.37       16.37     84.32 o
   3   1   8      793.54      702.54     50.39 o
   4   1   8      326.54      377.76     70.14 o
   5   1   8       27.06       76.82     54.91 o
   6   1   8     1029.72     1038.61    121.47 o
   7   1   8      143.77      104.92     51.04 o
   8   1   8        9.09       43.56     57.14 o
  -9   2   8       31.92       77.34     70.84 o
  -8   2   8      215.33      258.23     62.28 o
  -7   2   8      336.55      389.17     47.09 o
  -6   2   8      209.13      238.76     36.45 o
  -5   2   8     1205.37     1010.05     50.64 o
  -4   2   8      422.51      488.52     43.94 o
  -3   2   8      239.12      147.35    101.40 o
  -2   2   8    13728.06    14420.76    306.48 o
  -1   2   8     2563.40     2436.97    180.83 o
   0   2   8     3009.84     3043.44    121.31 o
   1   2   8     2387.81     2099.61    158.64 o
   2   2   8     1368.18     1541.70    101.28 o
   3   2   8      266.36      248.14     39.83 o
   4   2   8      897.39      805.61    141.89 o
   5   2   8        0.40       98.52    173.87 o
   6   2   8     1274.13     1427.91     95.77 o
   7   2   8       55.64       28.65     48.02 o
   8   2   8      368.67      305.82     33.01 o
  -9   3   8      106.85       80.28     41.28 o
  -8   3   8       91.68       49.13     42.36 o
  -7   3   8      175.55      119.29     50.05 o
  -6   3   8      113.28       76.38     33.92 o
  -5   3   8      502.95      400.31     48.02 o
  -4   3   8      181.32      172.48     36.41 o
  -3   3   8      764.85      653.39     92.91 o
  -2   3   8      210.66      162.96     83.79 o
  -1   3   8      789.78      519.93     97.80 o
   0   3   8      306.48      411.80     77.83 o
   1   3   8      686.17      760.05    115.78 o
   2   3   8      257.40      224.85    149.29 o
   3   3   8     1578.70     1508.03    143.51 o
   4   3   8      250.86      218.56     34.55 o
   5   3   8      897.97      877.62     74.73 o
   6   3   8       21.33      -61.24     61.24 o
   7   3   8      246.46      286.75     58.04 o
   8   3   8       39.48       73.02     31.64 o
  -9   4   8       15.26       -0.91     42.18 o
  -8   4   8       38.54       75.55     40.41 o
  -7   4   8       89.02       93.29     32.45 o
  -6   4   8      744.26      786.98     48.33 o
  -5   4   8      643.84      585.29     43.95 o
  -4   4   8      144.45      173.48     26.94 o
  -3   4   8       56.95      100.92    151.72 o
  -2   4   8      264.14      301.75    110.68 o
  -1   4   8     1825.72     1420.39    139.92 o
   0   4   8      357.08      402.33     78.52 o
   1   4   8    21046.84    23199.40    480.14 o
   2   4   8     2029.50     2335.87    103.20 o
   3   4   8      233.68      137.67     36.67 o
   4   4   8     2123.98     2006.93     68.52 o
   5   4   8     1598.53     1533.69    103.25 o
   6   4   8        4.40      -17.36     59.97 o
   7   4   8      231.34      224.98     53.22 o
   8   4   8      191.86      233.46     28.18 o
  -9   5   8        9.41      -22.85     43.80 o
  -8   5   8       55.31       53.08     39.68 o
  -7   5   8       14.01      -14.86     33.00 o
  -6   5   8     1260.02     1350.27     57.87 o
  -5   5   8     1382.20     1297.02     48.12 o
  -4   5   8       15.09       31.21     27.79 o
  -3   5   8    10158.49    11344.89    615.32 o
  -2   5   8     5844.60     6452.22    200.24 o
  -1   5   8      465.30      538.37     72.97 o
   0   5   8       50.43      215.66    104.62 o
   1   5   8      185.97      -22.08    113.94 o
   2   5   8        0.53       12.73     42.51 o
   3   5   8     4519.65     4186.90     63.01 o
   4   5   8       20.44       -2.07     31.93 o
   5   5   8        4.00      -14.93     37.81 o
   6   5   8      196.50      217.20     56.15 o
   7   5   8      135.75      110.80     54.63 o
   8   5   8      205.90      202.89     28.29 o
  -9   6   8        6.45      -45.91     45.91 o
  -8   6   8       98.90       54.00     39.91 o
  -7   6   8      367.49      371.62     52.36 o
  -6   6   8     1136.64     1085.70     74.65 o
  -5   6   8     1660.75     1662.89     57.94 o
  -4   6   8        0.99       -2.86     39.33 o
  -3   6   8      340.37      315.95    221.00 o
  -2   6   8      323.86      551.84     89.92 o
  -1   6   8     2795.01     2575.20    117.93 o
   0   6   8     8515.30     9263.36    314.65 o
   1   6   8    20852.54    25605.17    525.82 o
   2   6   8      824.14      658.13    120.88 o
   3   6   8     1029.10     1011.86     46.12 o
   4   6   8        0.57       28.18     52.31 o
   5   6   8      300.15      283.59     49.31 o
   6   6   8       26.71      118.83    116.16 o
   7   6   8      721.86      837.19     64.89 o
   8   6   8        2.27       19.94     27.38 o
  -9   7   8       38.27       33.38     68.91 o
  -8   7   8       13.51        4.25     37.67 o
  -7   7   8        0.36      -27.52     33.26 o
  -6   7   8       36.87       21.20     32.08 o
  -5   7   8      423.44      429.43     38.69 o
  -4   7   8      610.35      559.56     30.50 o
  -3   7   8     2516.02     2664.61     62.97 o
  -2   7   8     5951.88     6418.88    200.25 o
  -1   7   8       47.29       28.27     80.72 o
   0   7   8     4074.35     4675.47    231.98 o
   1   7   8     1593.56     1798.39    156.59 o
   2   7   8     2715.90     2660.01    228.38 o
   3   7   8     1703.89     1755.31     55.67 o
   4   7   8      326.04      324.14     43.68 o
   5   7   8      700.10      669.95     53.77 o
   6   7   8       57.34      169.05     54.98 o
   7   7   8      256.33      290.67     38.44 o
   8   7   8       12.11       49.55     31.71 o
  -9   8   8       31.39      -17.61     42.85 o
  -8   8   8      246.39      258.35     45.90 o
  -7   8   8       59.20       92.06     34.52 o
  -6   8   8        9.78       24.89     33.57 o
  -5   8   8      151.73       61.68     34.49 o
  -4   8   8      340.11      345.73     28.40 o
  -3   8   8      313.86      297.58     32.25 o
  -2   8   8     1907.00     1906.99    289.99 o
  -1   8   8      320.90      438.40     93.62 o
   0   8   8      498.19      596.96     98.51 o
   1   8   8     1285.76     1449.27    112.45 o
   2   8   8     3457.22     3307.89     78.27 o
   3   8   8      484.81      538.84     45.26 o
   4   8   8      933.29      841.51     79.69 o
   5   8   8      217.44      228.25     48.52 o
   6   8   8      446.02      551.14     84.01 o
   7   8   8      886.81      922.61     48.27 o
  -9   9   8        3.73      -36.17     43.31 o
  -8   9   8      115.92      184.53     33.37 o
  -7   9   8      227.42      181.28     33.68 o
  -6   9   8       32.16       -9.78     32.64 o
  -5   9   8      131.36      159.01     35.78 o
  -4   9   8     1355.04     1301.61     50.72 o
  -3   9   8       52.22       67.48     25.99 o
  -2   9   8     8216.45     8109.91    143.40 o
  -1   9   8      541.61      803.27    132.33 o
   0   9   8      580.82      551.43     89.81 o
   1   9   8      151.73      160.78     30.57 o
   2   9   8     3292.96     3162.37     82.65 o
   3   9   8      268.68      294.34     36.41 o
   4   9   8     3471.36     3315.80    140.43 o
   5   9   8      187.93      206.09     43.73 o
   6   9   8      598.82      612.21     69.16 o
   7   9   8       24.64       48.07     31.19 o
  -9  10   8       32.39       -5.87     33.65 o
  -8  10   8      116.33       81.70     31.77 o
  -7  10   8       80.78       58.92     32.86 o
  -6  10   8       17.73      -22.95     35.28 o
  -5  10   8      816.89      910.22     45.58 o
  -4  10   8      235.23      181.39     28.44 o
  -3  10   8      255.95      269.67     35.20 o
  -2  10   8        7.15      -28.79     71.10 o
  -1  10   8      570.92      561.46    102.54 o
   0  10   8     2502.98     2318.93     96.11 o
   1  10   8       52.31       92.72     28.72 o
   2  10   8     1544.20     1520.15     61.54 o
   3  10   8      499.36      546.55     41.23 o
   4  10   8      456.99      521.55     41.52 o
   5  10   8     1889.14     1768.80     64.53 o
   6  10   8      258.86      357.44     41.98 o
   7  10   8       64.12       64.41     30.49 o
  -9  11   8       30.10       59.31     42.26 o
  -8  11   8       51.65       93.59     32.95 o
  -7  11   8        3.67       32.49     32.29 o
  -6  11   8     3472.52     3370.58    168.51 o
  -5  11   8        4.89        0.65     43.11 o
  -4  11   8      436.45      419.61     39.40 o
  -3  11   8     3652.24     3498.08     71.71 o
  -2  11   8      431.02      383.08     31.97 o
  -1  11   8       97.00       93.36     23.94 o
   0  11   8      246.32      236.18     24.76 o
   1  11   8       35.75       57.79     32.42 o
   2  11   8     5726.89     5583.14    112.87 o
   3  11   8     3020.82     3115.91     91.50 o
   4  11   8     7759.21     7749.90    148.78 o
   5  11   8      658.90      627.70     43.98 o
   6  11   8      106.85       -4.48     35.71 o
   7  11   8      199.86      201.23     33.41 o
  -8  12   8        3.30      -33.47     33.56 o
  -7  12   8      561.16      654.77     61.22 o
  -6  12   8      703.59      561.96     58.59 o
  -5  12   8      203.72      171.29     63.20 o
  -4  12   8      326.93      324.71     62.69 o
  -3  12   8        4.12      -29.89     29.89 o
  -2  12   8       33.14      -11.59     41.90 o
  -1  12   8      139.87      124.88     26.19 o
   0  12   8     4160.72     4478.06     89.75 o
   1  12   8     5512.27     5288.67     96.42 o
   2  12   8     1618.97     1684.14     98.89 o
   3  12   8     5189.59     5727.40    191.53 o
   4  12   8     1010.35     1086.08     54.37 o
   5  12   8       34.51       85.93     37.54 o
   6  12   8      201.66      224.97     70.06 o
   7  12   8      429.94      407.81     76.27 o
  -8  13   8       32.85       41.23     33.64 o
  -7  13   8       46.17       24.02     31.88 o
  -6  13   8      153.73      252.98     62.28 o
  -5  13   8      207.33      323.67     56.71 o
  -4  13   8      934.94      970.69     66.16 o
  -3  13   8     1722.42     1794.23     85.73 o
  -2  13   8      191.02      160.69     32.04 o
  -1  13   8     1508.72     1543.89     44.43 o
   0  13   8     1315.80     1241.47     46.27 o
   1  13   8      721.58      666.04     39.97 o
   2  13   8       33.88       49.94     47.44 o
   3  13   8      372.28      363.00     37.91 o
   4  13   8     2247.48     2279.36     72.01 o
   5  13   8     2249.82     2314.04     91.94 o
   6  13   8      364.85      388.56     73.01 o
   7  13   8        0.13      -20.84     42.94 o
  -8  14   8       83.91       44.41     35.19 o
  -7  14   8      654.28      663.28     59.91 o
  -6  14   8      536.99      509.76     54.63 o
  -5  14   8      628.91      666.93     62.98 o
  -4  14   8      310.59      385.14     52.22 o
  -3  14   8     2612.68     2763.32    158.93 o
  -2  14   8      508.15      458.59     60.47 o
  -1  14   8     2586.68     2548.27     73.65 o
   0  14   8       94.57      113.10     24.75 o
   1  14   8      215.57      170.28     31.17 o
   2  14   8      911.80      878.58     49.76 o
   3  14   8      358.87      384.11     65.79 o
   4  14   8      192.08      151.50     67.97 o
   5  14   8     1087.39     1062.02     99.65 o
   6  14   8       65.84       64.65     52.12 o
   7  14   8      156.75      154.60     39.18 o
  -8  15   8      190.69      141.78     72.39 o
  -7  15   8      248.92      325.18    107.72 o
  -6  15   8        5.43       -4.86     59.82 o
  -5  15   8       57.46      111.83     42.12 o
  -4  15   8       87.73      128.45     37.56 o
  -3  15   8     1230.34     1263.64     60.65 o
  -2  15   8       66.27       83.60     33.94 o
  -1  15   8      586.43      549.37     33.55 o
   0  15   8       17.48       42.65     28.52 o
   1  15   8        2.03      -24.46     51.47 o
   2  15   8      289.93      340.27     73.96 o
   3  15   8        3.01       11.60     62.97 o
   4  15   8      203.84      195.14     69.13 o
   5  15   8      913.83     1051.76     97.12 o
   6  15   8      170.37      176.07     50.55 o
   7  15   8        2.47      -20.33     41.23 o
  -8  16   8       60.89       46.69     29.77 o
  -7  16   8      114.80       45.26     33.87 o
  -6  16   8       59.35       -5.26     53.45 o
  -5  16   8      485.39      576.21     59.07 o
  -4  16   8      230.23      249.48     41.01 o
  -3  16   8        4.09       65.97     39.84 o
  -2  16   8      106.66       73.92     31.20 o
  -1  16   8     1295.99     1391.88     60.36 o
   0  16   8     1625.86     1597.41     60.65 o
   1  16   8      225.28      268.57     34.99 o
   2  16   8       82.48       73.37     39.66 o
   3  16   8      114.48      162.00     74.45 o
   4  16   8      367.24      501.76     84.82 o
   5  16   8       77.38       63.37     56.87 o
   6  16   8      755.93      796.30     70.99 o
  -8  17   8      359.88      272.80     30.36 o
  -7  17   8       62.23       55.32     70.49 o
  -6  17   8      157.75      163.04     61.10 o
  -5  17   8      649.49      707.72     85.82 o
  -4  17   8      512.85      569.12     52.03 o
  -3  17   8     1170.27     1273.97     62.99 o
  -2  17   8      592.56      570.78     49.34 o
  -1  17   8        1.21       43.51     33.41 o
   0  17   8      191.95      206.53     31.19 o
   1  17   8      666.11      707.78     47.49 o
   2  17   8      163.75      157.04     58.48 o
   3  17   8      341.21      432.16     74.38 o
   4  17   8      636.48      654.33     81.43 o
   5  17   8      114.51       54.13     49.90 o
   6  17   8       72.84      126.17     39.69 o
  -7  18   8        0.61      -26.49     26.49 o
  -6  18   8      584.43      738.27     69.36 o
  -5  18   8       27.58       13.82     39.25 o
  -4  18   8     1788.83     2144.95     80.49 o
  -3  18   8      894.16      875.43     99.44 o
  -2  18   8      225.53      256.83     49.07 o
  -1  18   8      252.26      242.41     33.55 o
   0  18   8      426.46      450.07     36.50 o
   1  18   8        5.76       11.82     32.69 o
   2  18   8     1014.90     1054.77     52.78 o
   3  18   8        4.65       -5.31     59.14 o
   4  18   8      155.21      141.59     61.37 o
   5  18   8        0.98       17.94     49.32 o
   6  18   8       46.48       40.57     38.47 o
  -7  19   8       16.42       13.00     26.82 o
  -6  19   8      121.53       67.85     49.58 o
  -5  19   8      327.69      275.12     45.41 o
  -4  19   8      980.34     1048.26     59.56 o
  -3  19   8        6.29        9.35     42.06 o
  -2  19   8      233.46      209.39     43.42 o
  -1  19   8      167.01      153.18     33.10 o
   0  19   8      487.04      489.20     39.17 o
   1  19   8      250.34      275.07     38.40 o
   2  19   8      224.19      259.86     39.10 o
   3  19   8        0.32       59.31     49.98 o
   4  19   8     1021.17     1121.59     87.26 o
   5  19   8       22.31       59.94     34.40 o
   6  19   8       89.09      181.80     41.55 o
  -7  20   8        0.33      -15.52     31.48 o
  -6  20   8        1.05      -20.95     49.52 o
  -5  20   8       64.93       68.05     53.72 o
  -4  20   8       86.04       51.21     35.91 o
  -3  20   8      419.55      415.19     45.96 o
  -2  20   8     1876.88     1999.84     86.61 o
  -1  20   8      184.51      185.08     33.29 o
   0  20   8     1019.28      984.72     56.78 o
   1  20   8       63.87      170.29     41.17 o
   2  20   8       47.42       28.40     32.11 o
   3  20   8       46.23       69.50     64.64 o
   4  20   8      265.26      355.45     48.80 o
   5  20   8       34.17       69.45     90.56 o
  -6  21   8       41.38       27.16     39.60 o
  -5  21   8       65.88       49.44     48.06 o
  -4  21   8       21.25       27.84     35.32 o
  -3  21   8      365.89      375.78     48.00 o
  -2  21   8       14.76       71.11     62.18 o
  -1  21   8      147.51      141.64     37.09 o
   0  21   8      503.72      479.86     46.03 o
   1  21   8        3.31       16.96     31.55 o
   2  21   8        6.08        2.35     34.43 o
   3  21   8      111.78      143.12     67.61 o
   4  21   8      342.06      327.06     97.83 o
   5  21   8       34.84       32.36     74.16 o
  -6  22   8       38.05       35.52     26.11 o
  -5  22   8      235.95      152.46     48.02 o
  -4  22   8       14.99      -17.64     36.34 o
  -3  22   8       26.14       18.94     38.18 o
  -2  22   8        2.45       -7.87     38.68 o
  -1  22   8      717.13      805.41     73.75 o
   0  22   8      150.86      152.22     41.58 o
   1  22   8      300.25      303.09     38.65 o
   2  22   8      178.17      271.95     38.98 o
   3  22   8       87.81       41.12     54.59 o
   4  22   8      117.57      163.03     73.76 o
   5  22   8      128.17      181.05     73.42 o
  -6  23   8        1.08       25.24     24.69 o
  -5  23   8      109.54      172.40     51.57 o
  -4  23   8       81.73       59.45     32.37 o
  -3  23   8      310.28      282.56     40.17 o
  -2  23   8        0.34      -35.71     35.71 o
  -1  23   8       81.88       80.69     37.65 o
   0  23   8       19.30       13.91     45.98 o
   1  23   8      118.80      132.88     32.85 o
   2  23   8       81.41      135.99     46.91 o
   3  23   8      348.31      408.98     47.87 o
   4  23   8        4.78       54.71     35.05 o
  -5  24   8        0.56      -14.29     41.48 o
  -4  24   8      522.41      595.34     48.51 o
  -3  24   8       45.94       58.44     29.91 o
  -2  24   8      197.58      131.78     61.58 o
  -1  24   8      454.39      583.82     46.45 o
   0  24   8       14.51      -48.03     48.03 o
   1  24   8        4.11       16.53    129.80 o
   2  24   8      218.14      252.52     45.27 o
   3  24   8      526.45      346.15    151.41 o
   4  24   8      159.10      164.76     68.35 o
  -5  25   8        3.38        2.28     39.96 o
  -4  25   8       51.50       34.15     34.46 o
  -3  25   8       71.76       83.17     29.53 o
  -2  25   8        1.22       36.80     31.42 o
  -1  25   8      582.67      588.94     41.37 o
   0  25   8        3.49       17.60     50.05 o
   1  25   8        0.56      -30.70     45.04 o
   2  25   8      586.27      605.69     47.33 o
   3  25   8      615.30      627.60     87.30 o
  -4  26   8        4.42       14.76     34.23 o
  -3  26   8       12.50      -14.61     39.23 o
  -2  26   8        1.18       55.82     30.26 o
  -1  26   8      297.63      281.07     34.97 o
   0  26   8      245.65      278.06     48.00 o
   1  26   8        0.07      -36.88     45.05 o
   2  26   8       33.61      -43.66     43.66 o
   3  26   8        0.45      -59.93     59.93 o
  -3  27   8       10.73       20.56     29.20 o
  -2  27   8      242.65      200.53     35.62 o
  -1  27   8      136.28       85.96     79.16 o
   0  27   8       29.26      -56.96     83.01 o
   1  27   8       13.14        5.56     70.14 o
   2  27   8       35.93        9.21     75.62 o
  -2  28   8      236.66      264.01     65.79 o
  -1  28   8       92.74       30.15     55.66 o
   0  28   8      725.70      602.74     75.02 o
   1  28   8        9.52       34.81     57.45 o
  -9   0   9       59.60       58.68     52.43 o
  -7   0   9        9.14       14.28     84.13 o
  -5   0   9      853.06      879.13     87.82 o
   1   0   9     5161.40     6365.39    272.38 o
   3   0   9     1043.60      877.56     78.30 o
   5   0   9     5455.15     5679.45    218.46 o
   7   0   9      286.03      280.29     76.52 o
  -9   1   9       29.64       40.23     39.09 o
  -8   1   9       98.79      144.76     58.17 o
  -7   1   9        0.56       10.22     60.38 o
  -6   1   9       21.26       25.36     45.12 o
  -5   1   9     1611.29     1665.87     78.67 o
  -4   1   9      425.51      345.96     41.40 o
  -3   1   9     4586.17     4535.55    128.73 o
  -1   1   9     1246.33     1318.49    146.83 o
   0   1   9     1434.02     1823.06    159.05 o
   1   1   9      203.51      150.01     81.57 o
   2   1   9       83.92       86.18     34.11 o
   3   1   9     2728.88     2667.11     86.24 o
   4   1   9      433.03      321.65     57.24 o
   5   1   9      324.49      247.75     64.05 o
   6   1   9        2.73      -10.18     59.82 o
   7   1   9       45.04       61.52     34.67 o
   8   1   9        3.63      -16.92     30.79 o
  -9   2   9        1.35       76.73     45.14 o
  -8   2   9       53.24       13.29     50.90 o
  -7   2   9      370.93      324.55     63.24 o
  -6   2   9      888.44      988.50     73.74 o
  -5   2   9     1179.08     1099.29    103.42 o
  -4   2   9      459.14      526.35     34.39 o
  -3   2   9       83.74       70.91     39.65 o
  -2   2   9     1211.09     1220.10    162.17 o
  -1   2   9        3.28      -38.22    126.17 o
   0   2   9     1893.76     1769.17    161.87 o
   1   2   9     2922.83     3599.99    153.12 o
   2   2   9     3033.41     2542.04     93.67 o
   3   2   9     1803.91     1596.94     71.36 o
   4   2   9      794.91      861.82     69.65 o
   5   2   9      275.91      300.91     63.03 o
   6   2   9      116.42       46.05     64.70 o
   7   2   9      279.23      270.75     53.90 o
   8   2   9      185.82      171.52     57.55 o
  -9   3   9       24.72      -35.59     38.95 o
  -8   3   9        0.16      -49.76     97.81 o
  -7   3   9       49.29       24.01     40.34 o
  -6   3   9      316.49      332.55     38.75 o
  -5   3   9      850.90      812.58     57.53 o
  -4   3   9     5503.12     5663.67     87.69 o
  -3   3   9     1755.84     1499.13    141.61 o
  -2   3   9      809.01      826.67     94.45 o
  -1   3   9     2102.06     2226.06    176.60 o
   0   3   9     1958.93     1962.23    174.54 o
   1   3   9    11421.73    14010.35    401.20 o
   2   3   9     2635.92     2318.88     60.16 o
   3   3   9     1317.94     1366.48     88.75 o
   4   3   9     1282.48     1013.99     73.88 o
   5   3   9      359.92      333.36    170.45 o
   6   3   9      980.20      964.51     80.79 o
   7   3   9        7.38      -18.03     33.11 o
   8   3   9       61.60       66.45     31.44 o
  -9   4   9        7.45        2.82     43.10 o
  -8   4   9       26.26       71.01     58.18 o
  -7   4   9        7.41       -6.92     48.21 o
  -6   4   9     1453.45     1605.30     59.25 o
  -5   4   9     1215.90     1283.78     67.84 o
  -4   4   9      448.08      343.28     43.01 o
  -3   4   9     1116.24     1018.71    113.90 o
  -2   4   9       64.64      104.23    107.32 o
  -1   4   9     4695.94     5378.56    264.91 o
   0   4   9       81.68       -5.27    136.35 o
   1   4   9     3390.43     4074.86    222.20 o
   2   4   9     2371.04     2170.40     43.93 o
   3   4   9       98.51       59.44     30.84 o
   4   4   9      293.18      280.77     35.04 o
   5   4   9      100.17      153.96     53.52 o
   6   4   9     1031.73     1110.43     84.21 o
   7   4   9      256.61      298.87     36.56 o
  -9   5   9       49.60       92.91     89.98 o
  -8   5   9       89.31       66.13     39.61 o
  -7   5   9       69.25       42.18     34.40 o
  -6   5   9      411.44      363.30     43.84 o
  -5   5   9       31.73        7.35     26.26 o
  -4   5   9     1436.80     1397.30     47.43 o
  -3   5   9        3.66       -7.47     25.25 o
  -2   5   9     1033.69      935.09    111.00 o
  -1   5   9     2796.75     2894.78    211.04 o
   0   5   9     2214.71     2835.58    194.52 o
   1   5   9     1848.46     1952.06     77.31 o
   2   5   9     5209.37     4878.27    113.11 o
   3   5   9      991.52      993.72     45.64 o
   4   5   9      407.31      337.01     55.48 o
   5   5   9      231.28      220.99     56.39 o
   6   5   9       11.37       53.78     56.69 o
   7   5   9        9.08       13.95     34.11 o
  -9   6   9      147.98      109.42     57.21 o
  -8   6   9       85.32       56.75     39.61 o
  -7   6   9        2.05      -35.78     35.78 o
  -6   6   9      153.67      175.24     36.86 o
  -5   6   9       23.97       15.00     33.26 o
  -4   6   9      682.08      618.71     35.99 o
  -3   6   9     1697.95     1722.21     53.63 o
  -2   6   9      412.35      244.66    119.41 o
  -1   6   9       89.30      164.04    134.84 o
   0   6   9     8165.22     9028.48    331.69 o
   1   6   9      509.79      514.08     44.58 o
   2   6   9     1554.10     1623.01     45.84 o
   3   6   9      867.85      917.97     60.34 o
   4   6   9     1458.79     1598.42     85.36 o
   5   6   9       55.06       36.82     72.32 o
   6   6   9      929.66     1122.28     81.25 o
   7   6   9      220.53      250.94     31.70 o
  -9   7   9       87.54      229.44     58.86 o
  -8   7   9        6.86      -38.00     38.00 o
  -7   7   9       76.20       73.93     34.81 o
  -6   7   9       50.86       72.22     33.55 o
  -5   7   9        0.45       -7.13     30.84 o
  -4   7   9      924.21      875.43     41.44 o
  -3   7   9      592.16      564.74     32.30 o
  -2   7   9      333.21      278.80     36.94 o
  -1   7   9       61.91       67.63    113.79 o
   0   7   9     4015.43     4310.14    245.36 o
   1   7   9        6.93       10.43     29.12 o
   2   7   9      361.05      330.15     36.64 o
   3   7   9     2440.07     2179.44     75.38 o
   4   7   9        1.56       14.50     46.70 o
   5   7   9      295.40      333.83     59.18 o
   6   7   9      101.74      142.99     38.25 o
   7   7   9       10.34       62.55     29.38 o
  -9   8   9       88.28       93.40     58.25 o
  -8   8   9       15.07       88.06     39.04 o
  -7   8   9     1074.31     1080.82     51.47 o
  -6   8   9       11.47       10.40     32.81 o
  -5   8   9      376.81      397.45     39.80 o
  -4   8   9       70.19       37.59     25.70 o
  -3   8   9       74.74       75.73     26.29 o
  -2   8   9     1881.44     1985.20     71.19 o
  -1   8   9     3940.04     3762.93    106.46 o
   0   8   9     4707.73     5004.41    123.09 o
   1   8   9     1380.88     1057.38     49.46 o
   2   8   9       12.95      -25.52     41.69 o
   3   8   9      290.15      271.64     37.68 o
   4   8   9       17.91       25.13     36.36 o
   5   8   9      442.44      476.20     57.82 o
   6   8   9       32.78      -34.69     51.35 o
   7   8   9      591.65      642.39     43.79 o
  -9   9   9        0.01       17.23     54.71 o
  -8   9   9       52.11       95.78     55.46 o
  -7   9   9      278.80      328.73     37.64 o
  -6   9   9      256.71      280.38     33.61 o
  -5   9   9       47.07       30.33     34.54 o
  -4   9   9       99.76       67.44     26.96 o
  -3   9   9      286.49      276.90     30.84 o
  -2   9   9      746.99      817.43     61.48 o
  -1   9   9      258.63      238.32     40.48 o
   0   9   9       92.83      118.11     38.38 o
   1   9   9     3738.63     3624.42     85.33 o
   2   9   9      291.99      359.93     60.00 o
   3   9   9     3320.28     3295.48    100.07 o
   4   9   9      249.75      207.89     42.61 o
   5   9   9      306.63      329.15     45.00 o
   6   9   9      570.81      531.90     51.74 o
   7   9   9      600.26      563.10     39.90 o
  -8  10   9       11.90       68.35     41.08 o
  -7  10   9       46.90       67.93     59.35 o
  -6  10   9     1041.19      904.38     47.80 o
  -5  10   9      177.18      174.18     35.53 o
  -4  10   9      722.32      720.73     44.12 o
  -3  10   9      340.34      260.24     36.02 o
  -2  10   9       92.06      112.61     73.34 o
  -1  10   9     3624.10     3620.42    112.55 o
   0  10   9       52.24      -13.65     37.57 o
   1  10   9      584.28      595.56     60.31 o
   2  10   9     2508.07     2570.57     82.54 o
   3  10   9      376.37      339.67     46.87 o
   4  10   9       58.76      114.07     39.62 o
   5  10   9     2770.95     2859.48    121.15 o
   6  10   9       22.23        0.63     33.78 o
   7  10   9      200.21      196.36     37.72 o
  -8  11   9        0.66       15.34     29.03 o
  -7  11   9        5.14       26.66     31.45 o
  -6  11   9       65.10       18.85     34.40 o
  -5  11   9      231.09      257.77     36.95 o
  -4  11   9      408.50      481.21     37.29 o
  -3  11   9     3001.41     2819.95     66.59 o
  -2  11   9      246.40      219.81     32.12 o
  -1  11   9     3180.42     3198.82    106.84 o
   0  11   9      771.43      654.03     33.62 o
   1  11   9      810.65      753.40     69.41 o
   2  11   9      807.47      782.75     57.27 o
   3  11   9     5527.54     5845.17    131.84 o
   4  11   9     1437.48     1536.45     80.87 o
   5  11   9       37.36       87.17     37.24 o
   6  11   9        2.15      -32.47     33.58 o
   7  11   9       30.07       48.89     45.46 o
  -8  12   9       53.39       42.71     29.22 o
  -7  12   9       18.14       49.08     33.17 o
  -6  12   9      194.07      164.62     40.24 o
  -5  12   9     2158.22     2069.92    246.51 o
  -4  12   9      188.96      157.14     36.87 o
  -3  12   9       23.34       60.44     31.65 o
  -2  12   9     5332.56     5240.78     88.54 o
  -1  12   9      868.36      794.79     55.21 o
   0  12   9      246.18      238.91     39.51 o
   1  12   9      781.23      752.02     44.59 o
   2  12   9      170.70      145.32     54.25 o
   3  12   9     3646.31     4194.77    112.99 o
   4  12   9     5341.14     5964.03    204.21 o
   5  12   9      105.55       42.59     48.53 o
   6  12   9      264.67      255.62     56.55 o
   7  12   9       48.62       73.07     41.14 o
  -8  13   9       19.43       43.08     30.57 o
  -7  13   9       38.79       68.33     30.27 o
  -6  13   9      276.89      198.55     66.88 o
  -5  13   9     1087.60      989.82     92.30 o
  -4  13   9      772.40      787.32     60.79 o
  -3  13   9       14.24      -10.88     42.22 o
  -2  13   9      654.07      664.30     41.83 o
  -1  13   9      667.00      725.57     41.08 o
   0  13   9      121.28      117.49     29.26 o
   1  13   9      205.43      209.48     43.82 o
   2  13   9      786.33      848.31     88.12 o
   3  13   9      451.98      416.55     80.39 o
   4  13   9     1738.99     2169.43    224.77 o
   5  13   9      406.57      529.58     83.27 o
   6  13   9       19.66       49.40     52.28 o
   7  13   9      378.72      454.55     43.68 o
  -8  14   9      350.88      316.44     61.26 o
  -7  14   9        3.77       33.76     30.36 o
  -6  14   9       33.00       19.61     56.45 o
  -5  14   9     2604.19     2657.53    103.46 o
  -4  14   9     1013.38      953.21     68.71 o
  -3  14   9       83.14       64.84     44.98 o
  -2  14   9     1145.86     1107.10     41.82 o
  -1  14   9      477.31      501.38     40.61 o
   0  14   9      152.46      159.01     32.87 o
   1  14   9      296.12      230.73     42.96 o
   2  14   9      483.39      387.65     71.97 o
   3  14   9      745.18      728.38     90.98 o
   4  14   9      883.47     1040.90    105.60 o
   5  14   9     2699.31     2869.67    137.33 o
   6  14   9        5.37      -40.74     47.14 o
  -8  15   9       36.70        7.96     29.52 o
  -7  15   9      128.53      147.73     43.40 o
  -6  15   9      239.43      292.53     77.89 o
  -5  15   9      219.27      144.34     50.84 o
  -4  15   9     1568.00     1646.08     69.04 o
  -3  15   9      552.39      493.22     54.89 o
  -2  15   9      772.13      749.26     51.08 o
  -1  15   9      583.07      592.10     44.87 o
   0  15   9       39.47       43.50     30.36 o
   1  15   9       45.97       79.81     31.06 o
   2  15   9      203.50      162.33     47.37 o
   3  15   9     1054.63     1028.17    100.00 o
   4  15   9      131.69      162.00     67.31 o
   5  15   9       41.30       64.26     54.47 o
   6  15   9        4.33        0.21     37.22 o
  -8  16   9      256.67      149.15     52.27 o
  -7  16   9      268.70      235.65     30.18 o
  -6  16   9       94.07      114.51     58.43 o
  -5  16   9      529.47      622.62     64.36 o
  -4  16   9       35.53        5.07     51.63 o
  -3  16   9       16.27      -12.31     37.70 o
  -2  16   9     1141.79     1207.05     60.41 o
  -1  16   9     1542.79     1400.55     75.68 o
   0  16   9     1856.18     1790.79     67.58 o
   1  16   9     1595.50     1606.38     60.69 o
   2  16   9      718.55      763.08     67.67 o
   3  16   9     1958.06     1909.81    120.12 o
   4  16   9     1063.11     1049.26     94.19 o
   5  16   9      211.47      203.96     52.02 o
   6  16   9       57.03      203.18     44.85 o
  -7  17   9       15.75      -18.72     31.21 o
  -6  17   9       32.60       28.33     50.27 o
  -5  17   9      172.32      115.44     44.79 o
  -4  17   9       41.07       72.14     35.16 o
  -3  17   9      432.01      454.22     50.23 o
  -2  17   9       32.24       53.18     38.40 o
  -1  17   9      138.49      110.45     39.25 o
   0  17   9       33.92       43.31     32.74 o
   1  17   9       41.68       54.73     31.34 o
   2  17   9      710.41      590.83     45.44 o
   3  17   9      124.27       60.19     56.28 o
   4  17   9      589.08      553.35     78.82 o
   5  17   9       39.63      109.54     49.11 o
   6  17   9      431.38      513.80     41.01 o
  -7  18   9       40.24      113.89     31.69 o
  -6  18   9      106.92      197.39     57.67 o
  -5  18   9       62.03       62.31     88.89 o
  -4  18   9       19.94       36.46     37.73 o
  -3  18   9     1316.60     1332.75     68.02 o
  -2  18   9      234.45      207.99     48.17 o
  -1  18   9      994.77      998.28     56.56 o
   0  18   9      719.82      704.65     49.73 o
   1  18   9      886.25      942.46     53.63 o
   2  18   9     2119.35     2454.93    104.28 o
   3  18   9       21.41      119.84     88.31 o
   4  18   9        3.71      -16.97     58.31 o
   5  18   9      225.78      312.93     41.03 o
   6  18   9       39.90        1.59     40.09 o
  -7  19   9        0.87        5.50     30.63 o
  -6  19   9       49.97       11.22     47.15 o
  -5  19   9      629.39      711.77     55.14 o
  -4  19   9        0.03       52.25     37.46 o
  -3  19   9     1321.11     1351.75     67.03 o
  -2  19   9      904.85      927.71     58.97 o
  -1  19   9      246.04      293.26     43.38 o
   0  19   9     1048.23     1159.06     82.32 o
   1  19   9      405.33      352.32     41.45 o
   2  19   9        1.43       54.58     58.45 o
   3  19   9      428.79      447.37    106.19 o
   4  19   9       77.35      154.31     86.76 o
   5  19   9       43.54       50.64     63.66 o
  -7  20   9       53.20        2.62     46.35 o
  -6  20   9       70.25       61.11     49.31 o
  -5  20   9      177.85      211.45     54.94 o
  -4  20   9       35.95       37.79     33.72 o
  -3  20   9       12.25      -25.60     33.79 o
  -2  20   9      509.92      477.39     49.60 o
  -1  20   9      252.11      275.78     63.97 o
   0  20   9     1172.44     1276.87     87.40 o
   1  20   9        5.44      -22.37     84.11 o
   2  20   9       21.63       -7.32     53.28 o
   3  20   9       65.52       89.33     46.86 o
   4  20   9      261.13      234.78     41.87 o
   5  20   9      147.51      122.99     56.73 o
  -6  21   9      124.61       99.89     27.26 o
  -5  21   9       15.34       90.53     55.80 o
  -4  21   9      137.33      188.49     54.91 o
  -3  21   9      423.55      475.73     59.51 o
  -2  21   9      384.50      312.21     51.92 o
  -1  21   9      171.80      146.03     38.31 o
   0  21   9      305.93      306.68     58.11 o
   1  21   9      141.66      213.51     55.47 o
   2  21   9      389.76      508.47     60.11 o
   3  21   9       84.17       97.24     38.52 o
   4  21   9      443.68      409.43     47.33 o
   5  21   9       25.66      -32.08     40.73 o
  -6  22   9       45.72       35.94     28.06 o
  -5  22   9       33.74       10.77     45.73 o
  -4  22   9       30.89       18.99     30.77 o
  -3  22   9        1.47      -19.83     34.78 o
  -2  22   9      427.82      414.92     46.06 o
  -1  22   9      752.47      639.92     46.37 o
   0  22   9      675.53      723.77     67.56 o
   1  22   9      140.02      136.87     47.89 o
   2  22   9       11.11       34.10     39.44 o
   3  22   9     1038.50     1091.02     64.48 o
   4  22   9       43.12      -34.77     36.78 o
  -5  23   9      105.29      107.20     40.56 o
  -4  23   9      165.37      247.19     35.83 o
  -3  23   9       33.10       47.55     33.34 o
  -2  23   9      696.76      764.06     62.42 o
  -1  23   9      264.75      286.69     43.10 o
   0  23   9        7.94        6.82     47.19 o
   1  23   9       44.71      -45.52     45.52 o
   2  23   9      282.40      251.39     46.65 o
   3  23   9       15.94       56.84     38.10 o
   4  23   9      105.91      108.92     49.00 o
  -5  24   9        0.88      -39.03     39.03 o
  -4  24   9       20.60      -24.93     26.04 o
  -3  24   9      420.82      418.44     34.56 o
  -2  24   9      708.77      744.02     44.29 o
  -1  24   9       32.66       45.88     36.21 o
   0  24   9      443.80      390.01     61.95 o
   1  24   9       10.23        2.80     45.19 o
   2  24   9      200.85      173.80     42.72 o
   3  24   9       26.71       80.30     45.35 o
  -4  25   9       43.19      -12.18     34.24 o
  -3  25   9       42.13       34.20     28.61 o
  -2  25   9       28.47       37.58     38.81 o
  -1  25   9        1.62       32.31     37.67 o
   0  25   9       25.36      -23.96     60.94 o
   1  25   9       12.47      -40.75     48.00 o
   2  25   9      440.06      397.28     41.74 o
   3  25   9      334.70      300.78     74.72 o
  -4  26   9      175.23      136.63     38.05 o
  -3  26   9       14.62       -9.99     33.62 o
  -2  26   9        1.48       21.05     32.15 o
  -1  26   9      302.76      398.62     44.41 o
   0  26   9       10.79       12.47     41.45 o
   1  26   9      423.05      484.06     47.09 o
   2  26   9      158.10      119.63     67.15 o
  -3  27   9      134.68       29.38     48.55 o
  -2  27   9        0.43      -22.42     35.40 o
  -1  27   9      151.02      119.31     75.86 o
   0  27   9       86.47      -45.15     78.76 o
   1  27   9      345.79      318.03     77.04 o
  -1  28   9      373.82      240.39     53.44 o
   0  28   9       37.46       68.58     71.02 o
  -8   0  10      219.47      193.18     76.91 o
  -6   0  10      757.61      731.52     91.84 o
  -4   0  10      192.91      256.12     49.07 o
   0   0  10     3599.88     3189.54    221.64 o
   2   0  10       49.52       38.91     55.01 o
   4   0  10     3313.59     3164.85    152.41 o
   6   0  10      771.58      714.52     53.13 o
  -9   1  10       23.51      109.78     39.24 o
  -8   1  10       54.67       21.79     47.57 o
  -7   1  10       92.22       53.70     61.45 o
  -6   1  10      670.55      726.56     67.39 o
  -5   1  10       99.51       65.62     38.11 o
  -4   1  10    11382.55    12716.52    170.64 o
  -3   1  10     3760.19     4232.86     91.91 o
  -2   1  10      211.30      296.55     31.59 o
  -1   1  10      937.44      836.59    164.71 o
   0   1  10       15.03      -53.99    154.96 o
   1   1  10       18.04       79.28     25.19 o
   2   1  10     1842.15     1816.28     52.93 o
   3   1  10      312.36      214.45     41.91 o
   4   1  10     2148.87     2029.13    107.72 o
   5   1  10       64.02       34.78     54.32 o
   6   1  10      288.51      261.70     48.62 o
   7   1  10       10.12      -23.22     42.38 o
  -9   2  10      138.36      103.13     38.28 o
  -8   2  10      194.25      235.76     66.15 o
  -7   2  10        6.60      -38.22     54.42 o
  -6   2  10       21.33       -7.80     46.80 o
  -5   2  10      328.71      323.71     46.56 o
  -4   2  10     5091.53     5489.05     88.98 o
  -3   2  10     3243.43     3684.02     80.31 o
  -2   2  10     5870.79     5943.66     98.74 o
  -1   2  10        4.80      288.00    161.13 o
   0   2  10       54.03       56.09     36.38 o
   1   2  10     1418.19     1513.70     80.36 o
   2   2  10      418.90      431.47     42.66 o
   3   2  10      148.29      133.07     46.49 o
   4   2  10     2034.53     1922.76     90.59 o
   5   2  10     1148.94     1225.93     58.18 o
   6   2  10      926.66      896.24     53.81 o
   7   2  10      197.70      132.51     33.87 o
  -9   3  10       28.69       44.15     41.14 o
  -8   3  10        7.16      -27.54     48.08 o
  -7   3  10        9.07      -56.63     56.63 o
  -6   3  10      216.08      212.39     55.22 o
  -5   3  10      644.98      602.49     54.31 o
  -4   3  10      436.46      373.31     31.27 o
  -3   3  10     2572.74     2449.43     67.98 o
  -2   3  10        1.82      -14.73     29.03 o
  -1   3  10      108.46      207.10    167.89 o
   0   3  10     1512.36     1582.83     51.99 o
   1   3  10      387.28      338.03     37.99 o
   2   3  10      130.31       70.88     23.45 o
   3   3  10      922.23      801.67     35.78 o
   4   3  10      162.26      136.51     33.48 o
   5   3  10      977.38      955.44     52.12 o
   6   3  10      509.02      463.52     44.37 o
   7   3  10       21.89       48.31     32.36 o
  -9   4  10      485.40      442.85     68.12 o
  -8   4  10      132.64      100.65     95.16 o
  -7   4  10       10.40       41.54     51.36 o
  -6   4  10      332.56      275.80     57.27 o
  -5   4  10      305.70      363.40     48.26 o
  -4   4  10        5.38       18.27     26.69 o
  -3   4  10     6303.65     6547.71    147.94 o
  -2   4  10     3494.34     3956.45    112.77 o
  -1   4  10     5158.54     5220.58    220.05 o
   0   4  10       16.90       21.52     25.76 o
   1   4  10     3207.56     3369.60    146.43 o
   2   4  10       72.06       69.21     23.62 o
   3   4  10     3034.43     2959.41     87.15 o
   4   4  10     2783.89     2848.41     75.34 o
   5   4  10     1639.97     1673.38     95.01 o
   6   4  10      139.68      121.58     40.15 o
   7   4  10      622.03      621.86     29.90 o
  -9   5  10       52.56      110.17     43.40 o
  -8   5  10        0.37       10.60     42.86 o
  -7   5  10      273.56      211.54     56.22 o
  -6   5  10       58.71       11.40     53.66 o
  -5   5  10     2834.18     3004.67     78.46 o
  -4   5  10      326.56      319.73     31.80 o
  -3   5  10      181.45      181.93     28.15 o
  -2   5  10      402.10      439.59     51.08 o
  -1   5  10      782.08      801.37     61.97 o
   0   5  10     4781.59     5241.23     89.03 o
   1   5  10     1277.74     1067.56     38.57 o
   2   5  10       95.49      113.17     25.62 o
   3   5  10     1531.26     1413.69     44.39 o
   4   5  10      299.67      311.34     31.40 o
   5   5  10        0.15        4.90     39.17 o
   6   5  10        1.63       11.75     35.75 o
   7   5  10      608.55      548.50     29.39 o
  -9   6  10      112.15      149.06     61.92 o
  -8   6  10       99.17      154.19     40.02 o
  -7   6  10       59.47       45.77     33.41 o
  -6   6  10      471.90      463.74     60.71 o
  -5   6  10       26.06       -4.51     32.68 o
  -4   6  10      200.09      147.67     29.04 o
  -3   6  10        7.93      -28.77     28.77 o
  -2   6  10       71.66      102.77     78.95 o
  -1   6  10     1437.88     1273.72     48.06 o
   0   6  10     2229.56     2069.65     57.21 o
   1   6  10     1865.42     1728.66     47.22 o
   2   6  10      500.11      380.16     31.84 o
   3   6  10       93.33      113.02     27.14 o
   4   6  10      139.25      141.81     39.01 o
   5   6  10     1300.20     1312.12     62.52 o
   6   6  10       11.55      -14.52     45.66 o
   7   6  10       48.07       86.19     22.73 o
  -9   7  10       73.51       34.06     58.50 o
  -8   7  10      280.85      276.56     38.94 o
  -7   7  10       24.03       -4.27     34.35 o
  -6   7  10        0.88       18.29     33.62 o
  -5   7  10      184.82      164.81     33.74 o
  -4   7  10     1197.66     1241.16     54.12 o
  -3   7  10     1322.29     1326.24     44.22 o
  -2   7  10       10.62       24.56     43.62 o
  -1   7  10      264.65      224.01     37.79 o
   0   7  10      346.49      253.15     35.49 o
   1   7  10     2059.61     1989.26     52.01 o
   2   7  10     1446.81     1378.35     61.98 o
   3   7  10     1728.26     1633.41     86.36 o
   4   7  10      467.69      467.47     43.82 o
   5   7  10      434.08      477.98     44.66 o
   6   7  10      275.98      370.23     62.71 o
   7   7  10       63.83       74.87     29.19 o
  -9   8  10       13.25       35.77     61.49 o
  -8   8  10       31.87       61.81     41.04 o
  -7   8  10       14.72       10.04     34.77 o
  -6   8  10      152.03       86.19     33.94 o
  -5   8  10     1598.43     1636.29     62.82 o
  -4   8  10      218.96      241.30     39.17 o
  -3   8  10      881.52      828.32     38.26 o
  -2   8  10     2839.14     2685.44    100.66 o
  -1   8  10     4629.45     4794.30     90.12 o
   0   8  10     1972.10     2060.04     51.69 o
   1   8  10        3.74      -25.49     29.58 o
   2   8  10      283.33      328.66     44.07 o
   3   8  10     1843.00     1862.66    167.16 o
   4   8  10     1609.09     1609.72     63.74 o
   5   8  10     1246.15     1351.13     61.74 o
   6   8  10      278.73      227.03     34.78 o
   7   8  10        1.13        6.55     30.92 o
  -9   9  10        5.30        5.49     62.44 o
  -8   9  10        4.01      -20.87     40.47 o
  -7   9  10       68.58       86.31     35.35 o
  -6   9  10      418.98      376.06     37.44 o
  -5   9  10      409.06      472.99     51.05 o
  -4   9  10     2106.73     1909.99     63.49 o
  -3   9  10      390.68      383.01     36.53 o
  -2   9  10     1807.98     1846.80     88.54 o
  -1   9  10      304.10      284.42     33.91 o
   0   9  10       13.62       -3.66     23.35 o
   1   9  10      924.27      861.65     43.37 o
   2   9  10     2265.12     2304.17     81.33 o
   3   9  10       33.20       16.43     38.64 o
   4   9  10     1407.39     1516.71     63.95 o
   5   9  10      455.11      460.67     45.88 o
   6   9  10        1.89        9.71     31.08 o
   7   9  10        4.31       52.19     47.29 o
  -8  10  10      173.66      160.31     41.65 o
  -7  10  10       25.73       55.81     29.40 o
  -6  10  10      536.45      465.47     38.76 o
  -5  10  10       14.39       14.85     32.21 o
  -4  10  10      109.55      100.97     37.02 o
  -3  10  10     2165.64     2262.80     63.46 o
  -2  10  10     1756.65     1840.67     68.08 o
  -1  10  10      285.67      231.47     49.82 o
   0  10  10     2635.38     2557.79     55.75 o
   1  10  10      497.64      598.27     64.26 o
   2  10  10        9.64       42.45     33.73 o
   3  10  10       29.72       30.83     40.60 o
   4  10  10     1005.78     1179.85     73.70 o
   5  10  10       91.21      192.42     45.83 o
   6  10  10      517.29      495.16     53.46 o
   7  10  10       20.92       21.75     32.16 o
  -8  11  10       56.42       40.46     88.26 o
  -7  11  10      122.13      111.45     49.04 o
  -6  11  10      543.80      566.81     41.50 o
  -5  11  10       77.48       63.66     36.47 o
  -4  11  10      392.15      417.46     37.65 o
  -3  11  10     2603.23     2622.72     78.46 o
  -2  11  10        7.60       18.07     30.24 o
  -1  11  10     1810.42     1776.53    240.49 o
   0  11  10      293.97      313.08     34.29 o
   1  11  10      285.08      262.92     42.49 o
   2  11  10      410.41      305.40     53.31 o
   3  11  10       16.49       29.76     40.86 o
   4  11  10       63.21      122.19     80.17 o
   5  11  10       14.95       47.93     55.04 o
   6  11  10      409.00      510.48     66.32 o
   7  11  10        9.85      -21.06     29.48 o
  -8  12  10       96.56       99.36     39.88 o
  -7  12  10       60.78      115.88     30.84 o
  -6  12  10     2362.02     2145.87     77.30 o
  -5  12  10      830.54      674.01     50.99 o
  -4  12  10      416.46      465.69     65.38 o
  -3  12  10        3.36       27.27     38.47 o
  -2  12  10     2570.46     2577.29     93.45 o
  -1  12  10     2803.86     2818.04     89.89 o
   0  12  10     3370.84     3089.28     67.44 o
   1  12  10      520.63      499.01     48.28 o
   2  12  10      231.30      181.89     63.16 o
   3  12  10        0.55       39.33     54.70 o
   4  12  10        4.18       28.11     43.70 o
   5  12  10      155.21      186.65     44.46 o
   6  12  10      212.83      241.36     55.22 o
  -8  13  10      178.41      115.53     41.26 o
  -7  13  10      153.34      182.07     35.32 o
  -6  13  10      554.91      438.36     41.18 o
  -5  13  10     1313.12     1485.31    109.91 o
  -4  13  10      243.93      278.19     41.64 o
  -3  13  10      769.68      736.10     44.74 o
  -2  13  10     1271.43     1263.24     52.34 o
  -1  13  10     3050.82     2854.58     74.18 o
   0  13  10        1.03       14.49     42.46 o
   1  13  10     1844.80     1898.16     77.73 o
   2  13  10        0.16      -51.56     51.56 o
   3  13  10     1345.69     1279.72    104.30 o
   4  13  10      230.96      256.13     65.45 o
   5  13  10       22.88       32.82     56.95 o
   6  13  10       69.00       97.08     46.86 o
  -8  14  10       43.45       59.85     55.94 o
  -7  14  10       10.67       43.14     32.53 o
  -6  14  10      224.40      132.78     39.48 o
  -5  14  10       15.86       99.91     47.95 o
  -4  14  10     1787.43     1959.13    137.66 o
  -3  14  10     1449.68     1454.19     58.16 o
  -2  14  10        6.35       26.46     35.38 o
  -1  14  10     1213.99     1112.84     54.57 o
   0  14  10      309.17      267.19     47.06 o
   1  14  10      274.42      270.61     49.55 o
   2  14  10      250.69      279.21     71.06 o
   3  14  10      240.42      276.52     70.03 o
   4  14  10     1375.34     1300.38    101.27 o
   5  14  10       17.40       46.36     54.28 o
   6  14  10       34.52       46.60     41.14 o
  -8  15  10        0.06       42.64     46.34 o
  -7  15  10      280.72      289.43     32.95 o
  -6  15  10       96.82       99.44     51.79 o
  -5  15  10     2055.49     2119.90    135.05 o
  -4  15  10     1485.02     1584.93     68.79 o
  -3  15  10       71.47       95.17     38.01 o
  -2  15  10        8.19       -7.82     30.07 o
  -1  15  10      529.48      530.35     43.12 o
   0  15  10      152.95      179.55     43.48 o
   1  15  10      865.48     1000.38     71.82 o
   2  15  10     1212.66     1379.29     77.81 o
   3  15  10     4482.78     4889.22    178.96 o
   4  15  10      193.75      182.50     65.80 o
   5  15  10      198.65      218.19     56.26 o
   6  15  10       13.79       68.67     39.01 o
  -7  16  10      160.74      175.02     31.81 o
  -6  16  10        0.00       29.69     34.56 o
  -5  16  10      346.57      410.07     61.07 o
  -4  16  10      124.02      112.75     42.41 o
  -3  16  10      169.25      190.20     41.24 o
  -2  16  10      369.41      271.44     58.02 o
  -1  16  10       78.31       60.69     35.71 o
   0  16  10      853.47      874.99     68.80 o
   1  16  10      863.17      886.88     70.02 o
   2  16  10      436.79      394.54     56.44 o
   3  16  10      127.37      109.30     72.57 o
   4  16  10      107.12       89.53     60.49 o
   5  16  10        4.70        0.00     39.71 o
   6  16  10       44.42       53.65     42.55 o
  -7  17  10      339.46      299.16     28.75 o
  -6  17  10      160.88      194.58     38.06 o
  -5  17  10      524.69      579.51     53.33 o
  -4  17  10     1643.40     1879.50     72.97 o
  -3  17  10      186.78      164.83     50.04 o
  -2  17  10      323.33      318.77     49.85 o
  -1  17  10        4.95      -13.10     39.72 o
   0  17  10     3853.48     3859.44    374.15 o
   1  17  10       50.65       54.89     53.93 o
   2  17  10     4612.67     4823.23    285.17 o
   3  17  10      320.62      362.52    106.25 o
   4  17  10       10.66       61.08     43.89 o
   5  17  10       14.75       91.20     37.16 o
  -7  18  10       76.53       49.10     37.57 o
  -6  18  10       70.62      182.53     60.40 o
  -5  18  10       10.62       41.09     40.22 o
  -4  18  10       62.88       70.92     38.56 o
  -3  18  10      119.57      154.22     41.55 o
  -2  18  10      208.84      267.25     41.42 o
  -1  18  10      255.90      272.49     42.30 o
   0  18  10       29.44       47.24     50.62 o
   1  18  10       51.40       45.12     53.48 o
   2  18  10     1717.70     1783.00    168.20 o
   3  18  10       97.28      127.64    116.45 o
   4  18  10       60.59       64.79     40.78 o
   5  18  10        2.89       -0.89     43.70 o
  -7  19  10        3.35      -52.33     52.33 o
  -6  19  10      203.83      274.14     40.72 o
  -5  19  10       63.55      142.15     40.65 o
  -4  19  10      584.82      697.45     52.25 o
  -3  19  10       17.13       28.83     38.24 o
  -2  19  10       41.93       86.38     37.11 o
  -1  19  10       75.07       61.71     41.73 o
   0  19  10       27.75       65.00     98.62 o
   1  19  10       13.75       21.99     49.14 o
   2  19  10      779.33      869.67     71.98 o
   3  19  10       29.22       91.11    101.85 o
   4  19  10       91.71      129.45     31.82 o
   5  19  10        0.38      101.69     74.01 o
  -6  20  10        3.08      -29.16     53.94 o
  -5  20  10       12.64       32.71     59.55 o
  -4  20  10      351.51      461.24     45.12 o
  -3  20  10      171.07       75.59     45.94 o
  -2  20  10      510.10      498.92     46.92 o
  -1  20  10       43.90       44.75     52.68 o
   0  20  10       87.21       40.52     51.06 o
   1  20  10      690.25      786.29    107.81 o
   2  20  10       99.31      124.48     62.59 o
   3  20  10       86.43       57.75     43.98 o
   4  20  10      296.87      310.06     39.97 o
   5  20  10      133.12       96.51     37.83 o
  -6  21  10       77.26       17.09     28.21 o
  -5  21  10       59.93       39.09     48.50 o
  -4  21  10      363.97      395.52     40.97 o
  -3  21  10       49.46       43.07     34.00 o
  -2  21  10       22.40       40.12     41.90 o
  -1  21  10       34.66       34.07     45.36 o
   0  21  10      447.55      478.75     60.51 o
   1  21  10       94.63       56.17     54.22 o
   2  21  10      684.34      735.34     87.02 o
   3  21  10      227.28      176.81     42.15 o
   4  21  10        0.68       62.07    127.40 o
  -6  22  10       13.08       -8.05     41.50 o
  -5  22  10        2.65       13.85     42.58 o
  -4  22  10       17.38      -11.74     28.82 o
  -3  22  10      339.59      367.28     42.05 o
  -2  22  10       88.48       64.00     35.03 o
  -1  22  10      599.71      597.87     44.16 o
   0  22  10       23.25       -3.64     46.37 o
   1  22  10      314.76      364.05     80.29 o
   2  22  10      960.70      988.50     65.06 o
   3  22  10      407.41      434.01    140.22 o
   4  22  10      128.44       66.54     74.93 o
  -5  23  10      290.20      320.07     43.23 o
  -4  23  10      225.92      213.87     36.95 o
  -3  23  10        4.98       20.01     32.45 o
  -2  23  10       26.32       26.56     32.85 o
  -1  23  10      118.07      134.47     46.90 o
   0  23  10      331.82      304.40     48.23 o
   1  23  10      678.76      707.14     62.49 o
   2  23  10       75.71       47.91     41.20 o
   3  23  10      280.78      323.85     37.49 o
  -5  24  10       10.92       -3.29     38.92 o
  -4  24  10      104.30      100.46     30.62 o
  -3  24  10        7.42       43.39     30.15 o
  -2  24  10       21.40       34.42     32.54 o
  -1  24  10      181.35      179.84     44.90 o
   0  24  10       85.18       55.55     44.35 o
   1  24  10      199.09      201.64     39.46 o
   2  24  10      419.81      413.38     59.69 o
   3  24  10       77.39       47.84     36.85 o
  -4  25  10       45.54       16.18     39.85 o
  -3  25  10       31.38       31.84     30.38 o
  -2  25  10        0.11        8.60     31.64 o
  -1  25  10        1.60      -45.43     45.43 o
   0  25  10       55.28       -9.18     45.22 o
   1  25  10      251.97      166.69     38.82 o
   2  25  10      188.03      254.47     38.53 o
  -3  26  10       10.84      -29.56     36.26 o
  -2  26  10      488.76      413.71     57.91 o
  -1  26  10       12.76      -21.22     40.76 o
   0  26  10       58.24       37.16     96.89 o
   1  26  10        3.16        4.79     40.47 o
  -2  27  10       76.60       63.38     54.09 o
  -1  27  10       73.79       35.72     68.11 o
   0  27  10        2.88      -61.03     61.03 o
  -9   0  11       40.72       85.89     57.04 o
  -7   0  11       42.50       85.14     83.12 o
  -5   0  11      904.64      972.41     93.84 o
  -3   0  11     4212.39     4537.30    141.49 o
  -1   0  11    12410.95    12384.94    205.98 o
   1   0  11       65.38       95.91     28.40 o
   3   0  11     1919.56     1838.43     73.70 o
   5   0  11     6448.67     7135.97    191.47 o
   7   0  11       78.75      112.97     55.88 o
  -9   1  11        0.96      -13.54     69.03 o
  -8   1  11        5.12       20.13     48.85 o
  -7   1  11      180.50      219.04     60.90 o
  -6   1  11        0.05       57.84     55.06 o
  -5   1  11     1921.57     1920.77     86.00 o
  -4   1  11      130.56      209.47     43.48 o
  -3   1  11     1782.84     1783.33     68.94 o
  -2   1  11       79.77       75.20     22.08 o
  -1   1  11     4333.16     4455.97    180.98 o
   0   1  11      280.68      313.90     27.26 o
   1   1  11     2043.64     1868.94     60.78 o
   2   1  11     1504.98     1370.98     43.49 o
   3   1  11      103.58      100.71     30.78 o
   4   1  11      277.11      233.66     36.58 o
   5   1  11       12.19       57.28     36.86 o
   6   1  11       11.13       37.07     29.09 o
   7   1  11       84.51       85.52     32.80 o
  -9   2  11       72.89       67.68     41.70 o
  -8   2  11       72.03       96.90     48.12 o
  -7   2  11      235.76      229.64     60.26 o
  -6   2  11       10.76       50.97     54.43 o
  -5   2  11      152.27      175.41     48.50 o
  -4   2  11     1716.33     2051.57     93.06 o
  -3   2  11     1597.17     1755.59     67.03 o
  -2   2  11      101.83       54.43     22.14 o
  -1   2  11     1634.62     1695.88     63.10 o
   0   2  11      842.51      821.07     69.34 o
   1   2  11        9.56       29.04     29.53 o
   2   2  11       15.75       24.39     28.56 o
   3   2  11      497.70      486.71     38.87 o
   4   2  11       36.25       54.90     28.93 o
   5   2  11      246.26      197.33     30.97 o
   6   2  11     1043.19     1031.93     51.21 o
   7   2  11       33.16       35.37     38.83 o
  -9   3  11        6.63      -14.15     37.81 o
  -8   3  11      411.86      429.11     74.01 o
  -7   3  11       66.19      114.33     55.32 o
  -6   3  11      645.90      716.52    142.07 o
  -5   3  11      423.74      496.88     57.66 o
  -4   3  11      257.87      258.15     31.29 o
  -3   3  11      111.02      101.32     26.77 o
  -2   3  11     1344.55     1315.70     50.67 o
  -1   3  11     3507.52     3623.07     63.97 o
   0   3  11     2653.46     2534.86    172.69 o
   1   3  11      927.83      795.73     36.97 o
   2   3  11     2237.08     2215.81     58.47 o
   3   3  11      600.36      529.90     33.29 o
   4   3  11      811.84      727.56     46.47 o
   5   3  11      904.12      815.25     45.41 o
   6   3  11      785.14      806.90     38.18 o
   7   3  11      367.46      357.17     51.33 o
  -9   4  11        0.80       71.13     40.84 o
  -8   4  11      164.86      196.46     51.26 o
  -7   4  11       84.96      125.53     56.47 o
  -6   4  11      372.58      419.47    125.45 o
  -5   4  11       29.63      -22.62     83.01 o
  -4   4  11      399.38      399.58     34.48 o
  -3   4  11       59.56      144.72     24.68 o
  -2   4  11      927.67      738.81     33.01 o
  -1   4  11      352.00      366.46     33.12 o
   0   4  11     2962.65     2879.79     73.83 o
   1   4  11      828.83      775.55     31.55 o
   2   4  11      719.91      670.56     31.93 o
   3   4  11      847.02      782.26     37.27 o
   4   4  11     2817.29     2732.67     80.24 o
   5   4  11       70.42       59.86     37.12 o
   6   4  11      846.55      909.12     89.55 o
   7   4  11        0.19        0.67     27.17 o
  -9   5  11        1.98      -44.60     57.01 o
  -8   5  11        1.04       18.79     46.44 o
  -7   5  11       58.99       23.67     53.21 o
  -6   5  11      312.05      218.34     57.87 o
  -5   5  11       23.69       43.17     33.78 o
  -4   5  11      853.85      885.93     44.32 o
  -3   5  11        0.41       -5.33     23.68 o
  -2   5  11     1306.28     1274.04     32.63 o
  -1   5  11       92.83       40.25     25.20 o
   0   5  11     4776.78     4751.76     73.36 o
   1   5  11       10.15        0.85     21.00 o
   2   5  11     3113.36     3133.77     67.83 o
   3   5  11      685.69      669.64     34.59 o
   4   5  11       80.32       86.29     30.35 o
   5   5  11       11.43       12.26     37.14 o
   6   5  11        3.59       14.52     34.17 o
   7   5  11       51.80       63.37     43.82 o
  -9   6  11       82.93       59.14     51.16 o
  -8   6  11        2.27      101.06     66.86 o
  -7   6  11      280.14      240.29     55.53 o
  -6   6  11       41.52      117.80    103.26 o
  -5   6  11      124.73      144.66     35.53 o
  -4   6  11      561.12      496.77     36.95 o
  -3   6  11      455.47      394.33     32.76 o
  -2   6  11     3112.35     3138.08     77.89 o
  -1   6  11       17.48       -8.42     26.63 o
   0   6  11       57.79       64.55     22.64 o
   1   6  11       31.68       18.81     22.55 o
   2   6  11     1466.36     1466.15     54.24 o
   3   6  11     1843.92     1686.18     48.77 o
   4   6  11     2230.81     2174.79    101.45 o
   5   6  11      628.76      714.62     48.90 o
   6   6  11      254.42      266.03     35.55 o
   7   6  11       59.65       70.95     26.74 o
  -9   7  11        0.98       66.48     51.27 o
  -8   7  11       47.56       67.07     31.13 o
  -7   7  11       43.21       63.12     97.08 o
  -6   7  11      224.87      209.59     51.02 o
  -5   7  11      291.27      299.07     38.87 o
  -4   7  11      244.55      220.37     35.50 o
  -3   7  11     1870.30     1862.42     53.98 o
  -2   7  11        0.65       -6.89     25.22 o
  -1   7  11      348.75      326.05     27.74 o
   0   7  11     2949.24     3061.36     61.90 o
   1   7  11      347.35      275.22     30.87 o
   2   7  11      524.07      538.48     62.06 o
   3   7  11     1791.13     1859.53     79.66 o
   4   7  11       14.77       34.26     37.33 o
   5   7  11       20.62       30.01     36.57 o
   6   7  11      855.42      937.17     46.54 o
   7   7  11        7.22        2.25     48.36 o
  -8   8  11       11.17       32.36     33.33 o
  -7   8  11        0.98      -48.73     48.73 o
  -6   8  11      163.57      189.74     46.25 o
  -5   8  11       38.93       48.59     32.05 o
  -4   8  11      684.61      631.79     39.77 o
  -3   8  11      773.51      803.49     39.26 o
  -2   8  11      438.61      396.37     29.19 o
  -1   8  11      591.84      580.56     31.47 o
   0   8  11       54.51       28.46     23.79 o
   1   8  11     2414.52     2412.79     57.57 o
   2   8  11     4631.35     4363.35     79.68 o
   3   8  11     3447.55     3701.99    110.25 o
   4   8  11      597.82      544.84     46.27 o
   5   8  11      943.58      934.81     61.16 o
   6   8  11      141.49      153.37     49.26 o
   7   8  11       60.53       63.62     38.61 o
  -8   9  11      179.06      131.47     63.12 o
  -7   9  11        1.71      -29.91    116.28 o
  -6   9  11      229.59      219.01     34.81 o
  -5   9  11        5.68        3.61     32.40 o
  -4   9  11      101.63      122.74     35.47 o
  -3   9  11        0.59       -6.66     33.34 o
  -2   9  11     1376.87     1240.34     94.92 o
  -1   9  11     6575.76     6597.61    107.46 o
   0   9  11      463.96      485.45     29.98 o
   1   9  11     6337.54     6441.30     91.83 o
   2   9  11      540.72      567.51     53.90 o
   3   9  11        8.05       75.44     43.62 o
   4   9  11      224.05      218.18     49.48 o
   5   9  11      242.62      173.65     47.42 o
   6   9  11      146.21      123.08     30.39 o
  -8  10  11       59.59       16.78     38.01 o
  -7  10  11       13.89       -7.01     35.65 o
  -6  10  11        4.61      -30.19     40.24 o
  -5  10  11      485.17      379.60     51.29 o
  -4  10  11      876.36      932.27     60.13 o
  -3  10  11     2583.86     2625.74    146.37 o
  -2  10  11      327.26      306.21     39.32 o
  -1  10  11      408.59      413.62     37.35 o
   0  10  11      246.49      212.58     37.55 o
   1  10  11      701.20      709.69     47.55 o
   2  10  11     3058.92     2940.10    128.30 o
   3  10  11     4454.75     4706.23    310.28 o
   4  10  11      973.87      918.73     68.93 o
   5  10  11     1547.85     1689.93     78.08 o
   6  10  11      284.66      251.03     42.19 o
  -8  11  11        0.61      -32.06     33.77 o
  -7  11  11       50.46       -0.88     40.52 o
  -6  11  11        0.36        5.42     35.02 o
  -5  11  11      408.76      338.66     48.51 o
  -4  11  11       17.09      -35.66     35.66 o
  -3  11  11     1539.53     1563.37     69.31 o
  -2  11  11     1774.97     1925.53     76.25 o
  -1  11  11       57.31       -4.98     42.01 o
   0  11  11      968.79      902.73     66.48 o
   1  11  11      674.13      698.66     51.13 o
   2  11  11       61.09       27.46     49.10 o
   3  11  11       54.97       16.07     49.02 o
   4  11  11      305.22      374.10     83.17 o
   5  11  11       95.79      130.69     58.28 o
   6  11  11       30.46       38.78     39.71 o
  -8  12  11      220.27      247.60     42.61 o
  -7  12  11       35.20        5.88     32.85 o
  -6  12  11       40.98       43.80     35.89 o
  -5  12  11       66.52       34.16     47.59 o
  -4  12  11      517.37      485.28     53.22 o
  -3  12  11        6.05      -16.92     34.63 o
  -2  12  11     4139.45     4030.64     86.80 o
  -1  12  11     3096.12     2945.04    125.36 o
   0  12  11      225.94      217.59     35.19 o
   1  12  11       44.74       16.69     30.82 o
   2  12  11      154.08      175.59     65.25 o
   3  12  11     1708.52     1846.31    112.57 o
   4  12  11      950.62     1092.14     93.64 o
   5  12  11      602.50      743.59     78.91 o
   6  12  11      348.08      316.43     31.46 o
  -8  13  11       33.63      -25.54     53.19 o
  -7  13  11      195.94      211.44     43.74 o
  -6  13  11      242.71      270.24     39.93 o
  -5  13  11      370.14      254.53     61.59 o
  -4  13  11      660.04      617.91     43.54 o
  -3  13  11      622.74      652.57     45.05 o
  -2  13  11      562.49      680.64     51.35 o
  -1  13  11      440.69      294.51     60.74 o
   0  13  11     1836.38     1795.15     82.75 o
   1  13  11      397.61      385.37     68.07 o
   2  13  11      624.63      778.68     61.46 o
   3  13  11     1398.25     1399.43    105.44 o
   4  13  11      587.54      709.47     81.09 o
   5  13  11       53.86      -38.49     52.36 o
   6  13  11       16.45        5.26     27.37 o
  -8  14  11       12.65      -21.65     55.99 o
  -7  14  11       61.77      -25.73     36.93 o
  -6  14  11       24.15       -4.88     41.98 o
  -5  14  11      158.76      166.09     55.65 o
  -4  14  11      343.32      421.74     41.24 o
  -3  14  11       66.52       73.63     37.10 o
  -2  14  11      275.17      216.01     30.74 o
  -1  14  11       31.96       17.19     55.77 o
   0  14  11      305.78      302.14     90.92 o
   1  14  11      591.41      612.36     39.63 o
   2  14  11      552.08      555.01    119.93 o
   3  14  11       83.28      134.87     59.92 o
   4  14  11       36.83       57.43     49.08 o
   5  14  11        2.43       -0.91     47.63 o
   6  14  11      120.25      156.96     28.37 o
  -7  15  11       22.24       93.37     34.49 o
  -6  15  11      242.87      324.65     39.89 o
  -5  15  11      470.42      484.54     58.81 o
  -4  15  11      257.78      291.75     60.23 o
  -3  15  11        1.57       43.26     31.13 o
  -2  15  11       50.00       41.26     33.00 o
  -1  15  11     2957.65     2850.49     78.99 o
   0  15  11     3028.55     3159.19    107.54 o
   1  15  11      564.10      557.50    131.02 o
   2  15  11     2564.45     2476.69     72.35 o
   3  15  11      252.03      325.93     53.36 o
   4  15  11      280.86      337.55     50.61 o
   5  15  11      490.10      586.39     64.20 o
  -7  16  11      424.38      324.37     31.99 o
  -6  16  11       43.05       45.46     36.85 o
  -5  16  11       38.39       66.94     46.99 o
  -4  16  11      995.60     1042.85     59.58 o
  -3  16  11       46.32       65.28     51.87 o
  -2  16  11     3105.37     3115.13     79.18 o
  -1  16  11     1002.14     1171.03     58.77 o
   0  16  11      396.08      416.23     96.49 o
   1  16  11      175.34      232.88     64.85 o
   2  16  11     1543.64     1652.75     65.30 o
   3  16  11       93.10      223.70    135.25 o
   4  16  11      257.02      221.23     50.50 o
   5  16  11        0.31        2.29     27.44 o
  -7  17  11        0.12       22.92     31.57 o
  -6  17  11      190.93       81.76     36.03 o
  -5  17  11      413.84      419.97     54.31 o
  -4  17  11      332.23      340.28     46.44 o
  -3  17  11      604.03      611.06     52.62 o
  -2  17  11      426.29      430.25     47.89 o
  -1  17  11       16.90       10.08     35.04 o
   0  17  11      584.04      560.01     65.99 o
   1  17  11     1685.55     1850.24    186.39 o
   2  17  11     1169.10     1174.33    146.07 o
   3  17  11     1139.49     1054.85     65.92 o
   4  17  11        1.13       12.81     30.89 o
   5  17  11        4.79       14.29     28.76 o
  -7  18  11       45.48       85.04     43.94 o
  -6  18  11      472.14      460.76     36.53 o
  -5  18  11      210.87      199.07     43.48 o
  -4  18  11        1.63       -4.86     37.83 o
  -3  18  11     1253.20     1331.68     65.03 o
  -2  18  11      118.83      129.66     42.32 o
  -1  18  11      140.96      102.66     44.08 o
   0  18  11       19.62      -23.91     55.45 o
   1  18  11      111.28       68.31     88.73 o
   2  18  11     1015.60      957.84    117.74 o
   3  18  11       84.93       62.71     34.59 o
   4  18  11       55.06       29.37     26.62 o
   5  18  11      123.15      103.18     36.64 o
  -6  19  11       28.35       13.82     30.62 o
  -5  19  11       93.60       79.81     39.43 o
  -4  19  11       21.88       39.36     32.83 o
  -3  19  11       38.92       88.62     55.50 o
  -2  19  11      285.48      321.84     49.49 o
  -1  19  11       18.87      -37.98     39.72 o
   0  19  11      159.36       93.98     55.64 o
   1  19  11     1773.91     1765.65     90.30 o
   2  19  11       43.62       18.41     45.89 o
   3  19  11      113.05       97.01     44.38 o
   4  19  11      153.67      150.41     84.66 o
  -6  20  11        2.60      -30.66     31.69 o
  -5  20  11        9.62       29.16     54.63 o
  -4  20  11        3.26       24.92     31.74 o
  -3  20  11      539.23      593.33     46.09 o
  -2  20  11      263.38      232.87     51.99 o
  -1  20  11       85.93       30.00     49.63 o
   0  20  11      103.43       98.06     51.99 o
   1  20  11      373.62      423.37     59.66 o
   2  20  11      118.70      151.95     48.42 o
   3  20  11       43.74       82.58     71.58 o
   4  20  11      165.35      130.71    101.53 o
  -6  21  11       80.57       99.44     41.06 o
  -5  21  11      215.94      221.32     47.74 o
  -4  21  11      386.35      367.13     50.42 o
  -3  21  11        1.09        1.89     34.21 o
  -2  21  11      187.01      212.98     38.08 o
  -1  21  11        0.15      -22.53     51.32 o
   0  21  11      296.70      158.92     50.67 o
   1  21  11      576.67      500.79     77.21 o
   2  21  11     1039.36     1060.80    153.66 o
   3  21  11       10.75       75.73     38.80 o
   4  21  11       13.61       80.81     39.05 o
  -5  22  11       61.24       48.84     44.15 o
  -4  22  11        4.95       -1.99     32.98 o
  -3  22  11      128.64       76.83     34.82 o
  -2  22  11      512.63      604.96     47.46 o
  -1  22  11       59.85       51.66     48.57 o
   0  22  11      144.64       69.98     50.37 o
   1  22  11     1112.87     1043.81    231.55 o
   2  22  11       56.96       64.66     52.92 o
   3  22  11      515.79      546.76    100.77 o
  -5  23  11        5.71       -0.92     41.78 o
  -4  23  11      287.32      355.65     56.01 o
  -3  23  11       61.02       28.68     31.44 o
  -2  23  11       22.64       -0.88     34.31 o
  -1  23  11      139.60      121.49     43.68 o
   0  23  11      110.83       71.67     45.56 o
   1  23  11       22.72      -15.03     42.23 o
   2  23  11      915.50      846.61    129.26 o
   3  23  11        1.37        7.42     39.65 o
  -4  24  11       61.04       -5.26     44.03 o
  -3  24  11      409.57      398.25     31.07 o
  -2  24  11      284.72      260.53     35.87 o
  -1  24  11       41.83       49.13     43.59 o
   0  24  11       44.92       66.38     41.61 o
   1  24  11       10.99       10.50     68.57 o
   2  24  11      208.94      166.78     38.65 o
  -3  25  11        2.70      -10.79     27.35 o
  -2  25  11       35.29       17.84     40.79 o
  -1  25  11        2.46        4.60     74.34 o
   0  25  11      198.69      190.60     47.01 o
   1  25  11        6.67        7.53     39.84 o
  -2  26  11       24.01       70.62     56.83 o
  -1  26  11      127.04      166.95     39.38 o
   0  26  11      122.59      172.44     39.50 o
  -8   0  12       31.75       31.72     71.20 o
  -6   0  12       15.06       -6.76     79.57 o
  -4   0  12     1518.01     1383.68    105.17 o
  -2   0  12     2138.43     2273.60     73.06 o
   0   0  12        1.66       27.67     32.69 o
   2   0  12     1670.31     1691.79     79.26 o
   4   0  12     1468.83     1356.08     72.35 o
   6   0  12      445.09      371.02     41.65 o
  -9   1  12       96.26       31.04     68.94 o
  -8   1  12      125.06      135.90     47.72 o
  -7   1  12       14.10        4.79     59.51 o
  -6   1  12     1079.01     1185.30     81.09 o
  -5   1  12       12.66       48.08     42.14 o
  -4   1  12     1253.43     1299.06     71.60 o
  -3   1  12       62.54       34.69     33.03 o
  -2   1  12      137.24      128.81     22.19 o
  -1   1  12     2240.30     2387.01     73.14 o
   0   1  12     6757.12     6778.88    117.31 o
   1   1  12      726.99      745.95     33.93 o
   2   1  12     1811.89     1968.69     52.07 o
   3   1  12     1719.61     1581.65     51.94 o
   4   1  12      118.43      133.68     29.61 o
   5   1  12       39.02      -22.79     28.58 o
   6   1  12      607.70      587.31     38.17 o
   7   1  12      151.92      224.99     33.94 o
  -9   2  12      164.36       86.88     39.30 o
  -8   2  12       16.11       44.76     57.36 o
  -7   2  12       61.07       56.39     50.20 o
  -6   2  12       67.47       77.49     53.71 o
  -5   2  12      473.79      477.72     58.26 o
  -4   2  12     2007.89     1993.24     59.67 o
  -3   2  12      550.77      620.32     50.24 o
  -2   2  12     1524.33     1490.63     43.50 o
  -1   2  12        2.81       45.40     22.67 o
   0   2  12      332.11      336.74     40.19 o
   1   2  12       18.60       29.28     23.10 o
   2   2  12     1290.13     1401.39     46.48 o
   3   2  12       61.07       -5.07     27.71 o
   4   2  12      161.93      233.84     40.42 o
   5   2  12     1971.99     1909.13     56.56 o
   6   2  12      162.50      175.72     31.41 o
   7   2  12        6.01      -25.23     49.54 o
  -9   3  12        1.15        1.45     41.42 o
  -8   3  12        0.44       -6.75     45.39 o
  -7   3  12       67.07        7.77     52.69 o
  -6   3  12      177.14      162.31     60.16 o
  -5   3  12      298.79      293.69     50.54 o
  -4   3  12     1226.76     1151.00     58.13 o
  -3   3  12     1242.44     1261.17     80.68 o
  -2   3  12      621.24      604.29     30.43 o
  -1   3  12      792.72      843.84     39.13 o
   0   3  12     4338.66     4412.46     96.21 o
   1   3  12     3266.26     3316.50    113.59 o
   2   3  12      748.15      767.09     37.68 o
   3   3  12     1134.39     1062.51     52.29 o
   4   3  12      416.86      311.81     34.95 o
   5   3  12       93.30      130.44     28.56 o
   6   3  12        4.22       20.51     38.61 o
   7   3  12      325.05      301.16     40.70 o
  -9   4  12       35.61      106.21     58.87 o
  -8   4  12      324.08      264.48     52.01 o
  -7   4  12        0.40       38.95     51.53 o
  -6   4  12       26.62       25.80     48.79 o
  -5   4  12      391.58      437.40     52.09 o
  -4   4  12       31.85       12.17     32.52 o
  -3   4  12     4236.15     4358.56    104.44 o
  -2   4  12       29.72       24.50     22.01 o
  -1   4  12     1738.04     1676.90     78.64 o
   0   4  12       72.99       70.11     30.84 o
   1   4  12      101.91      162.84     36.59 o
   2   4  12     2628.55     2517.88     49.68 o
   3   4  12       10.79       -3.80     29.00 o
   4   4  12      440.12      392.80     31.46 o
   5   4  12      424.79      476.18     36.48 o
   6   4  12       33.46       53.47     29.54 o
  -9   5  12       20.12      -15.12     54.45 o
  -8   5  12      181.90      193.29     44.62 o
  -7   5  12     1075.60     1180.76    124.76 o
  -6   5  12        2.91       -5.77     44.43 o
  -5   5  12      556.90      680.72     64.43 o
  -4   5  12        3.50       67.81     32.68 o
  -3   5  12      221.81      187.58     31.10 o
  -2   5  12      349.43      312.07     23.91 o
  -1   5  12     2544.64     2348.86    102.92 o
   0   5  12      844.71      853.68     37.69 o
   1   5  12     3384.11     3494.89    133.29 o
   2   5  12      765.14      751.15     35.32 o
   3   5  12       25.99       14.88     28.06 o
   4   5  12      947.67      857.15     70.06 o
   5   5  12     1273.05     1244.50     56.89 o
   6   5  12      229.28      273.15     38.29 o
  -8   6  12        0.20       -9.72     42.61 o
  -7   6  12      426.88      421.88     58.03 o
  -6   6  12        0.08        8.84     47.03 o
  -5   6  12       29.57       -2.36     40.29 o
  -4   6  12      182.37      185.89     31.93 o
  -3   6  12       94.51      126.96     32.03 o
  -2   6  12       15.27       38.30     24.68 o
  -1   6  12      153.70      120.77     26.67 o
   0   6  12     1888.35     1843.03     51.42 o
   1   6  12     2334.99     2366.59     59.47 o
   2   6  12      803.78      771.51     46.03 o
   3   6  12      529.47      529.72     36.07 o
   4   6  12        0.35       -0.90     37.98 o
   5   6  12      133.57      100.11     35.20 o
   6   6  12       43.81       82.27     26.07 o
  -8   7  12        0.46        9.77     36.19 o
  -7   7  12      203.92      225.81     50.37 o
  -6   7  12      448.64      459.38     75.27 o
  -5   7  12        0.97        6.75     36.18 o
  -4   7  12      105.20       89.22     32.64 o
  -3   7  12      154.70      113.06     31.33 o
  -2   7  12      874.20      744.74     48.61 o
  -1   7  12        0.11        9.44     25.45 o
   0   7  12     3565.13     3558.27     97.51 o
   1   7  12      277.21      280.78     30.54 o
   2   7  12      320.01      361.95     34.69 o
   3   7  12      513.69      614.23     53.78 o
   4   7  12       28.45        9.83     48.46 o
   5   7  12       21.29       38.55     34.01 o
   6   7  12      402.09      376.96     27.78 o
  -8   8  12        4.12      -16.05     35.53 o
  -7   8  12      166.09      184.45     50.66 o
  -6   8  12      106.01       62.69     46.81 o
  -5   8  12     2575.05     2768.40     83.82 o
  -4   8  12      118.54      144.27     32.47 o
  -3   8  12       87.60      101.18     36.73 o
  -2   8  12        2.61      -42.45     42.45 o
  -1   8  12       66.57       44.44     34.71 o
   0   8  12      182.07      117.35     47.67 o
   1   8  12      312.48      279.76     28.89 o
   2   8  12     2135.27     2152.92     61.41 o
   3   8  12      108.58       65.57     38.46 o
   4   8  12      830.95      843.67    124.10 o
   5   8  12       71.51       70.47     33.42 o
   6   8  12       81.71      137.82     29.53 o
  -8   9  12       62.84      221.65     43.13 o
  -7   9  12      453.08      455.71     46.86 o
  -6   9  12     2828.70     2790.70    176.72 o
  -5   9  12       28.02       44.90     35.38 o
  -4   9  12      290.59      250.54     35.91 o
  -3   9  12      346.19      371.05     46.69 o
  -2   9  12     1586.88     1777.69     83.38 o
  -1   9  12      245.49      241.00     35.31 o
   0   9  12      763.96      741.16     37.73 o
   1   9  12        0.57       -9.28     27.71 o
   2   9  12      663.44      763.73     79.00 o
   3   9  12     1330.91     1399.26     74.93 o
   4   9  12      869.39      814.07     84.40 o
   5   9  12      182.17      181.84     42.09 o
   6   9  12      163.69      213.71     29.60 o
  -8  10  12      111.02      120.78     34.46 o
  -7  10  12        3.04      -48.56     49.01 o
  -6  10  12       18.22       64.62     95.16 o
  -5  10  12      163.30      102.80     51.17 o
  -4  10  12       47.92       95.92     37.39 o
  -3  10  12      946.41     1021.77     92.47 o
  -2  10  12     1602.95     1480.70     98.12 o
  -1  10  12     1320.18     1352.40     66.38 o
   0  10  12     1518.43     1499.90     48.42 o
   1  10  12      779.85      777.85     38.16 o
   2  10  12      562.60      481.19     45.93 o
   3  10  12     2597.82     2610.09    125.99 o
   4  10  12      605.44      698.98     88.31 o
   5  10  12      202.15      178.43     46.25 o
   6  10  12       80.86      111.18     28.67 o
  -8  11  12       62.59      102.82     46.78 o
  -7  11  12      117.19       83.85     59.86 o
  -6  11  12      618.35      662.35     80.54 o
  -5  11  12      628.88      717.34     56.27 o
  -4  11  12      605.51      563.99     66.15 o
  -3  11  12       20.97       59.49     34.30 o
  -2  11  12     1863.44     1615.29    202.27 o
  -1  11  12     1951.60     2057.74    106.36 o
   0  11  12     2260.17     2249.97     73.70 o
   1  11  12      372.36      400.31     45.09 o
   2  11  12      620.69      514.54     52.05 o
   3  11  12     1175.35     1135.92     91.18 o
   4  11  12        3.14      -28.28     53.19 o
   5  11  12        5.26      -13.05     49.70 o
   6  11  12     1217.76     1240.56     46.20 o
  -8  12  12       84.01       33.04     60.95 o
  -7  12  12      495.14      553.27     48.40 o
  -6  12  12       14.76       56.72     67.25 o
  -5  12  12       39.02       27.46     41.23 o
  -4  12  12      167.78      121.28     40.12 o
  -3  12  12      233.01      241.52     40.76 o
  -2  12  12      240.61      234.50     39.47 o
  -1  12  12      622.84      747.32     80.62 o
   0  12  12     1242.95     1342.42     96.64 o
   1  12  12        0.46      -25.12     32.67 o
   2  12  12       57.25       18.07     75.19 o
   3  12  12      138.23       72.09     49.99 o
   4  12  12     1558.44     1671.33    103.69 o
   5  12  12      376.84      441.56     38.54 o
   6  12  12        8.51       -1.05     25.88 o
  -7  13  12      203.05      261.81     52.63 o
  -6  13  12       76.22       32.07     55.60 o
  -5  13  12      491.73      488.71     49.49 o
  -4  13  12      719.56      750.17     70.59 o
  -3  13  12      811.74      784.67     58.15 o
  -2  13  12      137.60      190.00     91.48 o
  -1  13  12      485.25      506.62     50.15 o
   0  13  12       27.24       17.57     35.67 o
   1  13  12      857.51      963.80     58.80 o
   2  13  12       55.95       98.19     37.97 o
   3  13  12      282.93      343.55     64.83 o
   4  13  12      206.08      171.35     58.90 o
   5  13  12       32.88       28.75     34.22 o
  -7  14  12        6.14        5.05     47.75 o
  -6  14  12        0.07      -46.19     61.31 o
  -5  14  12      588.52      699.40     82.17 o
  -4  14  12       39.21       -6.81     36.38 o
  -3  14  12     2493.35     2655.36     74.79 o
  -2  14  12      863.47      957.39     50.49 o
  -1  14  12     1256.06     1309.59     60.22 o
   0  14  12       18.95      -14.98     62.16 o
   1  14  12     1027.71      995.72    126.63 o
   2  14  12      232.95      247.89     61.12 o
   3  14  12      563.90      602.42     53.33 o
   4  14  12      303.88      311.24     39.95 o
   5  14  12      528.79      508.26     37.76 o
  -7  15  12      226.77      242.24     48.40 o
  -6  15  12        7.01       10.29     35.78 o
  -5  15  12      210.09      323.07     53.46 o
  -4  15  12       84.73       82.67     39.49 o
  -3  15  12      353.12      423.07     37.24 o
  -2  15  12      118.65      115.36     32.92 o
  -1  15  12      835.10      807.39    109.77 o
   0  15  12      318.25      289.08     58.10 o
   1  15  12       92.58       89.63     37.57 o
   2  15  12       84.03       64.07     34.37 o
   3  15  12      377.84      400.58     46.19 o
   4  15  12      226.21      222.11     35.25 o
   5  15  12       17.87       26.08     27.58 o
  -7  16  12      115.36      115.43     39.17 o
  -6  16  12       32.38       71.27     36.52 o
  -5  16  12        4.99      100.48    102.51 o
  -4  16  12      921.48      993.81     54.53 o
  -3  16  12      494.32      527.63     37.74 o
  -2  16  12      535.16      548.44     39.40 o
  -1  16  12      244.39      203.83     39.86 o
   0  16  12       33.01       49.25     50.25 o
   1  16  12      267.73      303.44    120.29 o
   2  16  12      481.92      502.78     39.61 o
   3  16  12      647.82      548.55     55.17 o
   4  16  12      459.97      447.35     38.26 o
   5  16  12      200.40      125.98     29.67 o
  -7  17  12      119.41      140.47     38.28 o
  -6  17  12       22.49       30.98     36.24 o
  -5  17  12        1.30       18.11     42.05 o
  -4  17  12        4.91        8.99     51.04 o
  -3  17  12      230.40      267.78     42.93 o
  -2  17  12     1404.25     1383.90     68.30 o
  -1  17  12     1713.26     1902.09     76.05 o
   0  17  12      500.51      601.44     71.03 o
   1  17  12       91.83       99.64     63.43 o
   2  17  12      247.70      302.68     53.24 o
   3  17  12        2.80      -17.19     33.83 o
   4  17  12       31.67       28.72     32.15 o
   5  17  12      209.75      217.62     39.75 o
  -6  18  12       60.34       22.94     33.96 o
  -5  18  12       10.74       -1.72     34.85 o
  -4  18  12      657.28      601.61     45.87 o
  -3  18  12      103.41      124.91     40.15 o
  -2  18  12      669.19      673.03     69.83 o
  -1  18  12        0.24      -25.90     40.20 o
   0  18  12      317.68      397.01     61.33 o
   1  18  12      931.95      984.54     68.43 o
   2  18  12        3.16       14.65     47.86 o
   3  18  12        2.76       -9.02     63.79 o
   4  18  12      250.04      293.68     66.57 o
  -6  19  12       52.55       10.41     36.48 o
  -5  19  12       15.37       13.27     31.66 o
  -4  19  12       47.86       78.72     35.29 o
  -3  19  12        2.96       38.20     37.86 o
  -2  19  12        0.10      -37.03     37.03 o
  -1  19  12      124.86      114.19     50.14 o
   0  19  12       33.26       15.56     47.15 o
   1  19  12     2729.38     2805.23    277.39 o
   2  19  12      798.93      878.15    166.79 o
   3  19  12        0.62      -10.44     42.65 o
   4  19  12       98.52       81.89     40.42 o
  -6  20  12       32.82       30.25     34.80 o
  -5  20  12        0.27        4.84     43.12 o
  -4  20  12      983.40     1036.13     87.37 o
  -3  20  12      159.22      169.87     40.53 o
  -2  20  12      858.23      916.38     62.10 o
  -1  20  12     1338.86     1170.52    194.32 o
   0  20  12      367.49      235.25    106.27 o
   1  20  12        3.88      -30.75     51.58 o
   2  20  12      444.09      401.60     50.47 o
   3  20  12       29.60       26.19     48.79 o
   4  20  12      307.35      298.88     35.02 o
  -5  21  12       24.21       27.99     43.83 o
  -4  21  12       29.60       32.42     61.41 o
  -3  21  12       15.12       16.73     31.12 o
  -2  21  12      265.03      294.89     36.15 o
  -1  21  12       22.57      -19.62     57.31 o
   0  21  12        9.05       11.21     44.18 o
   1  21  12      960.13      967.98     62.55 o
   2  21  12       77.21       18.91     44.78 o
   3  21  12      205.05      256.11     45.49 o
  -5  22  12       65.24       27.38     39.40 o
  -4  22  12       35.35       38.98     30.64 o
  -3  22  12      446.91      382.70     32.80 o
  -2  22  12       54.36       36.58     30.52 o
  -1  22  12      191.53      163.30     65.73 o
   0  22  12       15.10      -17.27     45.59 o
   1  22  12        2.47       12.72     38.57 o
   2  22  12       11.89       33.15     39.93 o
   3  22  12      536.57      608.74     47.10 o
  -4  23  12      146.28      129.09     27.59 o
  -3  23  12      270.13      266.63     44.21 o
  -2  23  12        2.60       -0.35     32.76 o
  -1  23  12        6.61      -40.92     82.87 o
   0  23  12      150.38      128.81     65.40 o
   1  23  12      583.53      599.16     80.96 o
   2  23  12        5.67       71.04     42.08 o
  -3  24  12      267.03      184.44     29.28 o
  -2  24  12        2.32       56.88    111.81 o
  -1  24  12       87.17       77.61     72.26 o
   0  24  12      133.98       45.80     46.07 o
   1  24  12      101.19      103.54     39.23 o
  -2  25  12        4.90       46.10     50.23 o
  -1  25  12        3.19       17.92     36.03 o
   0  25  12      162.39      218.03     47.94 o
  -7   0  13       94.03       76.33     80.34 o
  -5   0  13      600.80      718.60     96.91 o
  -3   0  13     5836.71     5875.18    180.96 o
  -1   0  13      145.08       71.44     52.70 o
   1   0  13      911.98      831.56    115.14 o
   3   0  13    16205.35    16134.79    210.57 o
   5   0  13      320.13      215.31     36.99 o
  -8   1  13        3.33      -34.31     54.98 o
  -7   1  13      105.83       43.64     52.77 o
  -6   1  13       84.85      167.14     55.87 o
  -5   1  13       90.28      153.85     49.83 o
  -4   1  13      334.21      315.79     50.32 o
  -3   1  13       35.74        7.49     40.84 o
  -2   1  13        6.97       12.08     26.37 o
  -1   1  13     3002.26     3169.54     70.95 o
   0   1  13      194.52      168.83     38.63 o
   1   1  13     1588.84     1524.89     46.43 o
   2   1  13      509.26      465.60     33.34 o
   3   1  13       39.02       93.72     29.25 o
   4   1  13      138.80       94.44     28.48 o
   5   1  13      957.50      887.82     39.25 o
   6   1  13        2.49       19.47     31.08 o
  -8   2  13        4.03       19.59     48.63 o
  -7   2  13        4.53       -3.36     49.61 o
  -6   2  13      150.92      168.51     57.09 o
  -5   2  13      623.81      680.65     78.16 o
  -4   2  13      135.58      157.25     44.32 o
  -3   2  13      711.15      633.68     52.54 o
  -2   2  13     1587.96     1736.67     49.00 o
  -1   2  13      732.73      749.33     38.48 o
   0   2  13      632.27      616.06    111.61 o
   1   2  13      875.34      770.85     37.09 o
   2   2  13       28.50        8.49     25.05 o
   3   2  13      205.36      188.81     28.75 o
   4   2  13      441.35      396.00     35.50 o
   5   2  13      749.20      741.16     34.59 o
   6   2  13      151.87      117.22     37.64 o
  -8   3  13      260.12      185.43     91.93 o
  -7   3  13       66.23       78.82     53.85 o
  -6   3  13      135.44       44.98     54.78 o
  -5   3  13        6.74       32.07     46.50 o
  -4   3  13       23.93      -11.01     33.30 o
  -3   3  13        7.56       39.29     40.55 o
  -2   3  13     7758.22     8487.35    100.03 o
  -1   3  13     2717.28     2847.59     67.54 o
   0   3  13     3048.95     3097.29     89.73 o
   1   3  13      100.85       81.75     29.09 o
   2   3  13      448.54      402.61     32.85 o
   3   3  13      500.51      427.23     35.99 o
   4   3  13     1138.81     1156.98     46.99 o
   5   3  13      309.71      320.75     32.77 o
   6   3  13      124.31      117.84     28.91 o
  -8   4  13      101.58       64.48     50.95 o
  -7   4  13       63.36       61.49     53.66 o
  -6   4  13      675.70      668.68    103.46 o
  -5   4  13      730.09      946.31    194.94 o
  -4   4  13      299.70      348.17     46.02 o
  -3   4  13       10.75       35.43     32.70 o
  -2   4  13     1596.48     1690.77     48.15 o
  -1   4  13        1.14      -22.65     28.81 o
   0   4  13      244.18      254.57     66.99 o
   1   4  13     4225.33     3895.71    126.07 o
   2   4  13     5903.01     5863.25    102.75 o
   3   4  13      762.99      727.93     37.74 o
   4   4  13     2588.83     2557.27     61.34 o
   5   4  13      270.83      222.24     47.34 o
   6   4  13        4.02        8.93     28.79 o
  -8   5  13        2.01      -21.83     44.48 o
  -7   5  13      161.85      186.29     50.56 o
  -6   5  13       86.92      127.61     49.66 o
  -5   5  13      112.00      162.59     45.87 o
  -4   5  13       20.99       31.11     35.35 o
  -3   5  13      583.07      511.34     36.42 o
  -2   5  13      139.72      176.40     26.51 o
  -1   5  13       20.42        0.30     29.06 o
   0   5  13     5526.38     5631.84    109.27 o
   1   5  13     7180.90     7188.47    179.12 o
   2   5  13     1629.92     1677.40     50.26 o
   3   5  13      147.51      165.90     26.96 o
   4   5  13       18.23       18.82     27.77 o
   5   5  13      175.91      202.66     34.98 o
   6   5  13       30.70       18.75     27.34 o
  -8   6  13      101.41      126.52     41.98 o
  -7   6  13      282.14      275.60     50.15 o
  -6   6  13      704.48      731.26     67.28 o
  -5   6  13        1.95      -25.72     37.49 o
  -4   6  13      915.51      848.18     46.83 o
  -3   6  13      289.43      370.17     37.34 o
  -2   6  13     2535.12     2820.78     56.77 o
  -1   6  13      241.23      260.53     28.58 o
   0   6  13       27.23       22.06     28.15 o
   1   6  13        4.83       -5.55     29.50 o
   2   6  13     4090.13     4188.42     74.52 o
   3   6  13     1240.54     1270.25     45.60 o
   4   6  13     2609.77     2761.29     75.26 o
   5   6  13      110.54      148.09     30.14 o
   6   6  13       53.91       46.88     33.15 o
  -8   7  13      116.86      136.93     35.56 o
  -7   7  13      963.67      996.47     66.79 o
  -6   7  13      322.27      290.26     50.82 o
  -5   7  13      217.67      189.60     37.63 o
  -4   7  13      175.18      125.90     38.84 o
  -3   7  13       26.13       36.30     33.75 o
  -2   7  13      141.74      111.16     33.95 o
  -1   7  13        0.89       11.06     27.89 o
   0   7  13     2934.02     2905.05     68.37 o
   1   7  13      421.08      379.33     35.90 o
   2   7  13      294.00      318.37     32.37 o
   3   7  13      711.37      840.47     84.91 o
   4   7  13      143.41      196.12     37.44 o
   5   7  13        0.02      -24.10     29.60 o
   6   7  13      354.98      359.05     43.84 o
  -8   8  13       14.71       71.48     33.69 o
  -7   8  13        7.86       21.67     46.13 o
  -6   8  13      413.70      393.04     50.05 o
  -5   8  13      416.18      447.01     43.85 o
  -4   8  13        0.07       49.87     33.57 o
  -3   8  13        2.14       -6.72     37.52 o
  -2   8  13      243.05      219.63     30.94 o
  -1   8  13     2622.61     2563.26     64.34 o
   0   8  13        1.61      -34.29     36.70 o
   1   8  13        1.13      -30.74     32.78 o
   2   8  13      254.25      211.98     30.94 o
   3   8  13       29.22       53.50     33.84 o
   4   8  13        3.33       10.98     37.33 o
   5   8  13      317.57      330.40     40.07 o
   6   8  13       31.03       96.30     39.50 o
  -8   9  13        4.10       35.58     42.22 o
  -7   9  13     1007.09      962.78     65.89 o
  -6   9  13      164.09      200.40     49.61 o
  -5   9  13      117.64      101.67     36.73 o
  -4   9  13      103.23      102.18     33.36 o
  -3   9  13      536.25      502.00     48.33 o
  -2   9  13       23.09       30.88     29.47 o
  -1   9  13     7373.19     7800.70    198.47 o
   0   9  13      129.49      143.29     29.63 o
   1   9  13       69.12       72.50     29.30 o
   2   9  13     1854.85     1671.04     86.56 o
   3   9  13       53.43       49.80     40.04 o
   4   9  13       16.35       18.49     38.78 o
   5   9  13      942.61     1065.92     54.56 o
   6   9  13       82.44      123.08     34.67 o
  -8  10  13      205.86      167.69     41.36 o
  -7  10  13      182.19       62.48     48.39 o
  -6  10  13        2.45      -22.11     59.00 o
  -5  10  13      191.10      114.35     36.71 o
  -4  10  13      337.56      335.68     50.94 o
  -3  10  13      142.91      134.74     40.11 o
  -2  10  13      865.38      867.89     57.30 o
  -1  10  13      471.00      490.12     88.10 o
   0  10  13      706.62      757.58     50.37 o
   1  10  13       96.56       83.76     30.65 o
   2  10  13      156.75      129.64     37.41 o
   3  10  13     1608.31     1722.10     76.57 o
   4  10  13       40.01       26.77     38.23 o
   5  10  13       69.82       89.00     47.75 o
   6  10  13      105.90       80.40     37.33 o
  -7  11  13      574.84      539.75     54.09 o
  -6  11  13      931.22      941.80     66.82 o
  -5  11  13      194.06      153.92     43.49 o
  -4  11  13      316.90      249.75     46.34 o
  -3  11  13      292.27      292.56     48.00 o
  -2  11  13      476.84      505.32     48.70 o
  -1  11  13      535.03      522.76     43.14 o
   0  11  13     1379.17     1263.85     62.29 o
   1  11  13      728.82      714.00     68.19 o
   2  11  13      287.13      235.97     43.09 o
   3  11  13      659.02      820.76     57.27 o
   4  11  13        0.19      -41.38     41.38 o
   5  11  13       11.43       14.42     31.20 o
  -7  12  13       31.51       91.29     49.77 o
  -6  12  13      536.23      615.94     63.90 o
  -5  12  13       91.12      128.19     52.08 o
  -4  12  13      712.32      837.76     59.19 o
  -3  12  13     2057.31     2266.19     85.73 o
  -2  12  13      316.84      302.97     41.88 o
  -1  12  13     1019.90     1022.61     93.22 o
   0  12  13      225.29      187.97     49.74 o
   1  12  13      672.01      705.34     52.75 o
   2  12  13      204.86      153.38     75.03 o
   3  12  13      137.76      109.71     38.59 o
   4  12  13       58.88       68.46     32.35 o
   5  12  13       36.79       40.48     31.50 o
  -7  13  13       22.66       -2.32     50.18 o
  -6  13  13      603.59      627.44     76.57 o
  -5  13  13       28.91       -6.05     42.65 o
  -4  13  13      298.04      331.63     46.02 o
  -3  13  13     1864.43     1994.17     84.10 o
  -2  13  13      313.24      375.95     51.02 o
  -1  13  13     1128.27     1008.05     88.74 o
   0  13  13     1618.49     1490.53    203.06 o
   1  13  13      179.86      216.56     39.39 o
   2  13  13     1121.44     1101.43     60.90 o
   3  13  13        0.34       28.39     40.99 o
   4  13  13       25.45       36.27     33.77 o
   5  13  13      515.03      524.31     77.18 o
  -7  14  13        1.76       -7.55     39.04 o
  -6  14  13       55.19      157.14     57.74 o
  -5  14  13      231.15      276.32     65.99 o
  -4  14  13      309.09      329.88     44.91 o
  -3  14  13      460.15      506.80    101.71 o
  -2  14  13      217.73      188.35     35.96 o
  -1  14  13      524.93      358.08     69.32 o
   0  14  13       35.78       -2.95     48.54 o
   1  14  13       35.26       46.60     37.27 o
   2  14  13      692.16      719.06     51.69 o
   3  14  13      179.50       91.42     59.03 o
   4  14  13      229.76      211.18     35.74 o
   5  14  13       50.01       34.27     31.80 o
  -7  15  13        1.76      -37.33     46.81 o
  -6  15  13       86.45      124.70     56.31 o
  -5  15  13       71.61       26.28     65.61 o
  -4  15  13       69.37      148.92     37.05 o
  -3  15  13      489.18      502.57     44.90 o
  -2  15  13      285.38      409.46     55.11 o
  -1  15  13       68.09       94.87     38.25 o
   0  15  13     2575.54     2665.33    136.20 o
   1  15  13      147.68      127.92     69.49 o
   2  15  13      209.14      237.00     39.04 o
   3  15  13      277.29      358.06     39.58 o
   4  15  13      390.72      364.89     34.66 o
   5  15  13        2.57      -41.31     41.31 o
  -7  16  13       86.63      119.06     46.90 o
  -6  16  13        3.21       56.67     41.58 o
  -5  16  13       72.32       91.82     52.30 o
  -4  16  13     1126.10     1175.37     71.78 o
  -3  16  13      131.38      171.14     40.02 o
  -2  16  13     1321.62     1265.13     54.51 o
  -1  16  13      595.43      509.59    107.77 o
   0  16  13      151.36      153.35     65.15 o
   1  16  13      752.55      743.16     81.32 o
   2  16  13      502.86      587.57     58.83 o
   3  16  13       20.94       -8.22     40.76 o
   4  16  13       21.57        9.52     29.48 o
  -6  17  13        2.03       11.17     47.91 o
  -5  17  13      460.36      579.62     49.78 o
  -4  17  13       95.65      173.71     54.64 o
  -3  17  13       35.55       21.24     44.21 o
  -2  17  13        0.20       12.10     40.50 o
  -1  17  13      108.57      188.98     44.92 o
   0  17  13      312.62      252.60     69.64 o
   1  17  13      626.78      565.99     77.60 o
   2  17  13      740.97      711.49     74.35 o
   3  17  13        2.88      103.08     33.45 o
   4  17  13       10.26       18.05     29.25 o
  -6  18  13      102.76       63.21     46.73 o
  -5  18  13      540.72      639.41     86.90 o
  -4  18  13        4.62       21.70     38.14 o
  -3  18  13      686.18      810.20     58.96 o
  -2  18  13      222.05      284.14     43.64 o
  -1  18  13      220.17      122.25     40.09 o
   0  18  13      286.76      284.75     68.27 o
   1  18  13     2794.56     3188.87    140.10 o
   2  18  13       12.73       16.85     44.00 o
   3  18  13      432.61      508.13     54.47 o
   4  18  13        7.20      -30.49     38.78 o
  -6  19  13       67.80       17.11     45.67 o
  -5  19  13       87.54       44.50     50.21 o
  -4  19  13       50.53       31.92     39.19 o
  -3  19  13      111.31      138.98     35.62 o
  -2  19  13       94.13      136.64     38.63 o
  -1  19  13     1887.25     1985.39    343.44 o
   0  19  13       55.18       -1.80     38.59 o
   1  19  13     1005.75     1091.33     87.99 o
   2  19  13        0.06      -12.77     39.38 o
   3  19  13        0.01      -42.43     42.43 o
  -5  20  13        0.00      -38.61     49.12 o
  -4  20  13        9.27      -14.51     34.50 o
  -3  20  13      237.92      255.83     34.32 o
  -2  20  13        7.81       40.97     37.75 o
  -1  20  13      110.23      138.36     48.38 o
   0  20  13      811.60      895.41     61.13 o
   1  20  13      330.69      315.24     58.52 o
   2  20  13       34.39       35.38     45.68 o
   3  20  13      166.01      152.07     39.08 o
  -5  21  13       67.49       42.35     45.89 o
  -4  21  13      141.12      106.63     32.86 o
  -3  21  13       17.92      -31.70     31.70 o
  -2  21  13      518.40      546.71     77.12 o
  -1  21  13        0.56        4.78     95.55 o
   0  21  13     1507.76     1390.89    218.15 o
   1  21  13      198.59      210.79     49.48 o
   2  21  13      389.33      395.81     47.29 o
   3  21  13       20.37      -40.64     41.12 o
  -4  22  13      111.31      108.23     31.30 o
  -3  22  13      152.93      154.95     34.51 o
  -2  22  13      122.25      145.43     42.10 o
  -1  22  13        0.18       38.40     43.66 o
   0  22  13      290.11      260.34     63.14 o
   1  22  13      516.44      430.22     57.25 o
   2  22  13        2.53      -41.61     41.61 o
  -4  23  13       42.79       73.56     45.80 o
  -3  23  13       79.28      -12.27     45.51 o
  -2  23  13       27.61       23.07     45.82 o
  -1  23  13      220.86      200.53     38.83 o
   0  23  13      219.55      256.95     43.57 o
   1  23  13        0.83      -17.94     41.07 o
  -3  24  13       12.28       33.08     46.87 o
  -2  24  13       49.84       20.92     45.03 o
  -1  24  13        2.30      -29.12     46.86 o
   0  24  13        0.71      103.25     40.47 o
  -8   0  14        1.92      -55.53     55.53 o
  -6   0  14        6.12      -84.47     84.47 o
  -4   0  14     1933.43     2147.09    132.17 o
  -2   0  14     1568.96     1784.19    105.89 o
   0   0  14     2266.94     2226.75    115.27 o
   2   0  14       73.89       15.08     48.29 o
   4   0  14       13.21       11.26     37.94 o
   6   0  14       48.51      108.94     46.54 o
  -8   1  14      312.22      278.17     51.40 o
  -7   1  14        1.10       30.50     46.10 o
  -6   1  14        9.97      -38.33     50.07 o
  -5   1  14       92.99      126.95     48.74 o
  -4   1  14      642.10      678.69     61.05 o
  -3   1  14     1304.26     1381.74     74.82 o
  -2   1  14     2601.54     2730.73     64.76 o
  -1   1  14     1913.59     1944.63     53.72 o
   0   1  14     2050.20     1996.63    133.57 o
   1   1  14      422.02      442.77     49.56 o
   2   1  14      364.11      374.27     33.89 o
   3   1  14       39.89       64.27     27.66 o
   4   1  14     2587.31     2566.70     61.94 o
   5   1  14      171.57      240.62     28.50 o
   6   1  14      129.36       70.41     68.04 o
  -8   2  14       23.56        4.44     41.82 o
  -7   2  14        0.56       -6.84     49.45 o
  -6   2  14       36.11       16.69     54.19 o
  -5   2  14      262.13      268.63     54.75 o
  -4   2  14      875.81      998.97     72.82 o
  -3   2  14        1.11        1.71     40.91 o
  -2   2  14       34.28       39.74     25.09 o
  -1   2  14      112.21      125.90     29.17 o
   0   2  14     5676.23     5761.16    126.41 o
   1   2  14      520.86      510.16     81.42 o
   2   2  14     2949.05     2991.82     70.04 o
   3   2  14     1002.67      882.66     43.32 o
   4   2  14      223.84      218.21     29.85 o
   5   2  14       21.52       48.93     25.92 o
   6   2  14      155.79      127.26     54.02 o
  -8   3  14        1.22       -0.64     42.25 o
  -7   3  14       55.21       13.33     52.40 o
  -6   3  14        1.50      -54.54     54.54 o
  -5   3  14      496.22      460.30     86.97 o
  -4   3  14      319.15      314.35     53.52 o
  -3   3  14      206.06      147.83     41.06 o
  -2   3  14        2.52       19.93     32.02 o
  -1   3  14     1922.59     1954.87     60.24 o
   0   3  14     1179.99     1102.44     47.78 o
   1   3  14       62.35       92.38     38.14 o
   2   3  14        1.35       14.85     28.85 o
   3   3  14     1095.98     1017.67     43.88 o
   4   3  14       16.79      -20.83     26.28 o
   5   3  14      260.46      281.30     33.08 o
  -8   4  14        1.37       -1.86     43.83 o
  -7   4  14      167.32      208.51     53.13 o
  -6   4  14       52.63       13.31     49.54 o
  -5   4  14     1567.83     1757.62     88.51 o
  -4   4  14       13.36       52.75     56.69 o
  -3   4  14      315.72      308.73     45.76 o
  -2   4  14      357.44      345.27     31.10 o
  -1   4  14      451.54      467.13     37.29 o
   0   4  14     1699.15     1558.53     71.27 o
   1   4  14      192.73      184.58     37.75 o
   2   4  14        0.97       34.09     50.61 o
   3   4  14     1440.16     1470.04     50.83 o
   4   4  14       70.56       96.71     29.73 o
   5   4  14      264.49      288.98     39.69 o
  -8   5  14       23.46      119.15     44.03 o
  -7   5  14      748.38      691.09     65.91 o
  -6   5  14       15.21       26.90     47.56 o
  -5   5  14       46.85      103.45     48.15 o
  -4   5  14      321.72      329.35     47.94 o
  -3   5  14     1951.36     1873.20     69.68 o
  -2   5  14       23.65       11.92     31.25 o
  -1   5  14     4702.67     4934.60    116.04 o
   0   5  14      299.21      363.65     47.88 o
   1   5  14       97.20       96.23     36.79 o
   2   5  14       24.39       12.65     39.43 o
   3   5  14      269.93      289.65     34.98 o
   4   5  14        2.33       16.42     33.14 o
   5   5  14      858.33      937.20     55.43 o
  -8   6  14       38.76        5.55     40.31 o
  -7   6  14       17.27       54.85     46.46 o
  -6   6  14       67.72       17.46     46.73 o
  -5   6  14      399.46      468.58     58.13 o
  -4   6  14        4.02       28.98     47.69 o
  -3   6  14      563.34      525.15     44.81 o
  -2   6  14        2.91       46.13     28.13 o
  -1   6  14      338.56      309.40     37.94 o
   0   6  14      357.49      341.21     32.97 o
   1   6  14      251.32      259.62     34.16 o
   2   6  14      420.41      313.95     46.28 o
   3   6  14      606.76      601.38     37.38 o
   4   6  14      250.44      339.34     47.45 o
   5   6  14      122.74       98.87     49.23 o
  -8   7  14       28.80        9.07     33.84 o
  -7   7  14      215.64      172.69     44.99 o
  -6   7  14      203.13      210.35     44.91 o
  -5   7  14       65.10       75.36     86.06 o
  -4   7  14      199.56      267.70     49.06 o
  -3   7  14       20.74       20.15     36.80 o
  -2   7  14     5153.09     5380.07     94.54 o
  -1   7  14       23.93      -38.99     41.69 o
   0   7  14     5134.51     5252.78    134.46 o
   1   7  14     2374.11     2183.91     62.48 o
   2   7  14      369.72      360.67     34.28 o
   3   7  14       98.94       39.42     55.26 o
   4   7  14     1360.02     1335.81    156.98 o
   5   7  14       29.18       22.85     40.32 o
  -8   8  14       10.04      213.06     79.40 o
  -7   8  14       31.73      -28.73     56.59 o
  -6   8  14      242.36      271.51     47.78 o
  -5   8  14       20.23       46.40     35.44 o
  -4   8  14      169.62      158.36     44.95 o
  -3   8  14        1.74       43.96     49.03 o
  -2   8  14     1327.15     1354.50     91.55 o
  -1   8  14       35.26      -15.29     56.94 o
   0   8  14      169.31      171.08     34.19 o
   1   8  14      157.29      176.79     31.99 o
   2   8  14       52.23        7.37     40.68 o
   3   8  14       62.13       76.11     39.76 o
   4   8  14      510.61      599.82     62.71 o
   5   8  14        7.85      -13.36     37.75 o
  -7   9  14       43.51       76.99     45.50 o
  -6   9  14      656.61      610.97     98.28 o
  -5   9  14       16.43        5.62     51.48 o
  -4   9  14      127.86      247.69     44.03 o
  -3   9  14      298.82      318.81     45.62 o
  -2   9  14      467.94      458.43     40.65 o
  -1   9  14     1184.14     1119.07     55.72 o
   0   9  14     3402.86     3585.29     78.67 o
   1   9  14      106.00       94.05     31.97 o
   2   9  14        4.08      -20.34     45.16 o
   3   9  14       17.85       45.94     40.03 o
   4   9  14        9.68       43.42     35.98 o
   5   9  14       41.51        5.45     33.04 o
  -7  10  14       66.51       90.62     34.08 o
  -6  10  14      203.62      289.10     49.48 o
  -5  10  14      627.86      624.02     84.33 o
  -4  10  14     1510.93     1689.88     79.95 o
  -3  10  14        0.73       15.43     43.78 o
  -2  10  14      275.32      320.25     44.97 o
  -1  10  14      179.93      190.96    100.67 o
   0  10  14        8.53        6.24     36.14 o
   1  10  14      350.05      390.71     34.45 o
   2  10  14     1708.42     1768.53     74.16 o
   3  10  14       25.71       21.92     60.02 o
   4  10  14      573.88      644.49     43.44 o
   5  10  14        3.68      -10.39     61.58 o
  -7  11  14        7.02      -11.70     65.95 o
  -6  11  14        0.22       73.46     63.75 o
  -5  11  14      407.71      358.40     48.22 o
  -4  11  14     2316.12     2590.91     93.33 o
  -3  11  14       50.76       14.77     40.31 o
  -2  11  14      469.41      544.30     51.82 o
  -1  11  14     1346.28     1381.70    118.01 o
   0  11  14      547.83      629.92     48.95 o
   1  11  14      285.42      327.26    101.39 o
   2  11  14      119.25       83.24     33.77 o
   3  11  14       74.83       76.14     35.63 o
   4  11  14     1361.78     1391.78    170.37 o
   5  11  14       20.55      -20.24     30.77 o
  -7  12  14        7.02       42.12     46.33 o
  -6  12  14        9.47      -63.35     63.35 o
  -5  12  14       57.40       35.38     42.22 o
  -4  12  14       28.49       26.71     40.95 o
  -3  12  14     1336.63     1403.07    140.71 o
  -2  12  14       19.16        3.79     41.06 o
  -1  12  14        9.59       -3.19     49.29 o
   0  12  14       12.44       57.17     38.65 o
   1  12  14      250.28      186.32     40.59 o
   2  12  14      270.93      247.25     41.18 o
   3  12  14       50.89        1.13     50.19 o
   4  12  14      287.47      302.39     42.60 o
   5  12  14      290.60      258.03     39.34 o
  -7  13  14       51.36       42.25     45.48 o
  -6  13  14        3.28      -70.40     70.40 o
  -5  13  14       30.53       85.46     41.45 o
  -4  13  14        2.39       23.24     42.20 o
  -3  13  14       28.20       40.80     37.96 o
  -2  13  14      101.85       21.44     34.45 o
  -1  13  14     2772.79     2821.50     94.54 o
   0  13  14      939.58      757.52     62.33 o
   1  13  14      458.83      382.77     40.30 o
   2  13  14       66.37       60.11     34.21 o
   3  13  14       70.25       24.36     31.62 o
   4  13  14       13.66      -31.28     31.28 o
  -7  14  14       20.12       68.32     48.38 o
  -6  14  14       74.72      106.14     49.92 o
  -5  14  14     1394.66     1465.73    113.15 o
  -4  14  14       26.01       31.28     36.30 o
  -3  14  14      853.76      926.01     50.49 o
  -2  14  14      132.91      133.21     35.84 o
  -1  14  14      233.46      200.93     43.51 o
   0  14  14       33.66       51.62     55.98 o
   1  14  14     1664.67     1647.09    103.80 o
   2  14  14       41.51       34.91     57.21 o
   3  14  14      511.90      547.13     40.53 o
   4  14  14       59.45       29.41     27.20 o
  -6  15  14      425.40      437.23     59.20 o
  -5  15  14       47.29        5.05    100.18 o
  -4  15  14        1.04       -0.84     38.42 o
  -3  15  14       15.47      -28.58     40.76 o
  -2  15  14      109.73       78.65     32.99 o
  -1  15  14      423.10      413.42     62.50 o
   0  15  14      353.95      301.01     67.88 o
   1  15  14      116.85      102.19     41.49 o
   2  15  14      235.66      194.79     36.81 o
   3  15  14       66.47       73.06     31.45 o
   4  15  14       25.75        1.44     27.47 o
  -6  16  14      399.79      479.61     59.02 o
  -5  16  14       58.60      126.29     36.22 o
  -4  16  14       57.06      120.82     40.43 o
  -3  16  14      193.19      186.92     34.23 o
  -2  16  14      661.81      519.98     46.40 o
  -1  16  14      623.62      548.50     78.74 o
   0  16  14      453.06      427.93     68.33 o
   1  16  14      654.02      568.67     74.73 o
   2  16  14      970.34      934.33    222.05 o
   3  16  14      156.51      125.26     38.55 o
   4  16  14      102.14       78.42     41.48 o
  -6  17  14       14.21       85.92     47.19 o
  -5  17  14       38.23       18.70     36.35 o
  -4  17  14      170.23      162.65     41.62 o
  -3  17  14      764.46      677.38     57.51 o
  -2  17  14      278.05      356.22     60.56 o
  -1  17  14      714.25      681.61     50.56 o
   0  17  14       72.14       69.92     55.87 o
   1  17  14        1.40       13.60     51.73 o
   2  17  14        1.83      -45.89     45.89 o
   3  17  14      199.72      241.01     54.27 o
  -6  18  14       68.48       61.48     44.14 o
  -5  18  14        5.97      115.61     50.97 o
  -4  18  14      339.66      407.31     42.90 o
  -3  18  14      117.69       84.16     36.46 o
  -2  18  14      389.53      411.32     67.40 o
  -1  18  14      268.80      238.76     42.14 o
   0  18  14      618.54      554.86     78.83 o
   1  18  14      305.27      380.61     59.62 o
   2  18  14      489.95      574.39     60.77 o
   3  18  14      149.99      125.50     41.16 o
  -5  19  14       79.44      122.64     47.80 o
  -4  19  14       31.98       88.80     48.14 o
  -3  19  14       54.06       36.09     35.89 o
  -2  19  14      117.64      147.96     49.36 o
  -1  19  14       55.50       66.30     52.40 o
   0  19  14        1.39      -19.20     62.46 o
   1  19  14      267.00      324.03     58.61 o
   2  19  14      117.54      136.85     37.68 o
   3  19  14       37.88       50.16     41.69 o
  -5  20  14      115.98       60.47     46.49 o
  -4  20  14      157.24      258.90     94.17 o
  -3  20  14        3.71      -36.10     36.10 o
  -2  20  14        9.18       19.36     49.67 o
  -1  20  14      102.14       91.32     51.93 o
   0  20  14      923.39      959.30     81.12 o
   1  20  14       85.26       77.53     73.33 o
   2  20  14      515.61      477.65     50.62 o
  -4  21  14        4.51       -9.15     29.00 o
  -3  21  14       12.46       30.83     35.48 o
  -2  21  14      156.25      178.72     47.54 o
  -1  21  14        1.76       29.27     49.35 o
   0  21  14      100.66       96.93     40.83 o
   1  21  14      255.37      268.41     39.75 o
   2  21  14       46.08      -31.77     38.22 o
  -4  22  14       19.20       26.82     44.11 o
  -3  22  14      324.12      336.15     45.44 o
  -2  22  14       58.90       98.36     39.73 o
  -1  22  14        0.14      -14.80     42.85 o
   0  22  14        2.04        9.85     44.93 o
   1  22  14      182.47      118.27     42.85 o
  -3  23  14      173.55      143.43     44.13 o
  -2  23  14        0.70      -44.96     44.96 o
  -1  23  14      517.63      563.95     57.21 o
   0  23  14       10.33       84.05     40.49 o
  -7   0  15      159.98      116.36     66.07 o
  -5   0  15     1040.92     1178.16    108.26 o
  -3   0  15      720.78      885.40     86.97 o
  -1   0  15     6790.24     7689.88    174.92 o
   1   0  15     6492.20     6371.50    194.24 o
   3   0  15      295.26      328.09     57.33 o
   5   0  15     1655.85     1535.88     86.05 o
  -8   1  15        9.46      -18.79     36.13 o
  -7   1  15       47.82       63.40     48.58 o
  -6   1  15        3.41      -53.52     53.52 o
  -5   1  15       18.77       20.36     53.21 o
  -4   1  15       10.37       45.43     47.11 o
  -3   1  15      255.89      266.09     52.78 o
  -2   1  15        0.32       -4.01     29.24 o
  -1   1  15     2823.96     2879.30     66.85 o
   0   1  15        1.04      -18.43     41.06 o
   1   1  15      456.45      513.32     54.94 o
   2   1  15        2.55       13.28     40.09 o
   3   1  15       73.83       64.43     28.58 o
   4   1  15      251.32      240.48     28.11 o
   5   1  15      207.44      249.00     31.68 o
  -8   2  15       79.51       -5.96     84.90 o
  -7   2  15       28.19        4.17     39.12 o
  -6   2  15       94.78      114.87     46.86 o
  -5   2  15      430.22      405.39     63.48 o
  -4   2  15       36.82       59.12     45.13 o
  -3   2  15     1048.04     1066.37     72.90 o
  -2   2  15       45.69       41.67     27.39 o
  -1   2  15      118.35      106.38     28.86 o
   0   2  15     1105.92     1103.68     49.05 o
   1   2  15     1592.89     1522.79     71.80 o
   2   2  15      554.85      622.36     55.90 o
   3   2  15      133.42      155.15     35.22 o
   4   2  15      577.82      587.17     33.11 o
   5   2  15       30.20       44.57     38.13 o
  -8   3  15      149.53      113.91     38.93 o
  -7   3  15        0.25       59.64     45.20 o
  -6   3  15       63.90        8.76     50.85 o
  -5   3  15        0.38      119.55    104.46 o
  -4   3  15      426.67      343.51     59.56 o
  -3   3  15      257.63      276.41     68.86 o
  -2   3  15     3710.59     4102.34    103.23 o
  -1   3  15      143.97      127.33     28.59 o
   0   3  15       75.57      115.18     33.99 o
   1   3  15     3076.97     3092.79    100.57 o
   2   3  15     1374.67     1263.70     67.50 o
   3   3  15      585.58      625.63     52.54 o
   4   3  15     1623.22     1487.60     60.66 o
   5   3  15       39.16       -3.92     36.35 o
  -8   4  15      188.05      195.03     36.88 o
  -7   4  15       12.08       28.82     44.95 o
  -6   4  15      211.52      177.93     51.19 o
  -5   4  15        8.93       -2.52     48.14 o
  -4   4  15     1086.73     1008.62     70.74 o
  -3   4  15        5.96       19.10     44.82 o
  -2   4  15        0.36       15.44     33.58 o
  -1   4  15      137.20       81.99     27.67 o
   0   4  15       67.01       35.00     38.71 o
   1   4  15     1306.11     1376.67     71.21 o
   2   4  15     3609.27     3632.33    115.47 o
   3   4  15        2.97       -2.90     37.67 o
   4   4  15       13.97       75.60     33.19 o
   5   4  15       35.97      -46.95     46.95 o
  -8   5  15       66.41       72.68     39.42 o
  -7   5  15       24.67      -11.13     82.72 o
  -6   5  15       30.07       69.85     43.23 o
  -5   5  15      146.76      181.47     55.76 o
  -4   5  15       48.72       90.90     44.82 o
  -3   5  15      303.67      257.41     48.48 o
  -2   5  15       93.95       35.10     33.16 o
  -1   5  15      197.58      156.70     39.91 o
   0   5  15     1120.30     1180.32     67.38 o
   1   5  15     1285.55     1303.09    176.58 o
   2   5  15        9.00       33.78     49.25 o
   3   5  15     1994.47     1811.64     71.80 o
   4   5  15      333.71      295.32     66.70 o
   5   5  15      171.44      172.50     46.73 o
  -8   6  15      557.19      453.20    108.94 o
  -7   6  15      150.40      101.43     43.15 o
  -6   6  15      281.07      261.93     60.85 o
  -5   6  15        1.07      -19.10     48.32 o
  -4   6  15      841.34      955.03     53.31 o
  -3   6  15       63.97       59.54     36.95 o
  -2   6  15       63.98       29.14     42.24 o
  -1   6  15     2178.98     2262.35    117.93 o
   0   6  15      133.91      126.10     41.18 o
   1   6  15      124.79      124.51     38.94 o
   2   6  15     6167.34     6087.03    193.03 o
   3   6  15     1239.31     1262.57     60.80 o
   4   6  15        7.25        0.25     50.60 o
   5   6  15        0.13       25.24     38.94 o
  -7   7  15        0.56      -39.54     39.54 o
  -6   7  15       14.62      -19.78     44.54 o
  -5   7  15       20.94        4.77     58.45 o
  -4   7  15      946.28      854.23     55.12 o
  -3   7  15      144.13      129.99     43.16 o
  -2   7  15     3015.06     3079.30     75.96 o
  -1   7  15       32.81       58.40     68.91 o
   0   7  15     3513.65     3787.00    103.39 o
   1   7  15     2044.10     1901.27     59.69 o
   2   7  15      270.20      153.58     75.12 o
   3   7  15      718.52      614.81     78.60 o
   4   7  15      476.26      493.70     68.06 o
   5   7  15        4.09      -18.76     36.79 o
  -7   8  15      277.88      254.05     44.72 o
  -6   8  15        0.04      -45.55     45.55 o
  -5   8  15      395.61      443.81     78.99 o
  -4   8  15      154.50      156.81     37.10 o
  -3   8  15       40.35       -2.38     43.63 o
  -2   8  15      164.95      152.21     34.13 o
  -1   8  15      396.19      300.58     72.53 o
   0   8  15       18.43      -22.42     29.17 o
   1   8  15       99.44       72.69     30.60 o
   2   8  15      111.94       84.52     32.17 o
   3   8  15      292.64      246.23     37.90 o
   4   8  15       24.15       75.88     53.58 o
   5   8  15      111.57      100.38     35.58 o
  -7   9  15       80.05       16.84     43.68 o
  -6   9  15       15.77       14.83     45.01 o
  -5   9  15        4.96       11.70     46.23 o
  -4   9  15       33.00       75.92     73.74 o
  -3   9  15     1650.66     1888.53     79.48 o
  -2   9  15      534.87      536.57     45.77 o
  -1   9  15      861.26      976.54    122.08 o
   0   9  15      735.93      767.43     53.30 o
   1   9  15      206.37      207.11     32.17 o
   2   9  15       70.67       22.50     38.63 o
   3   9  15      841.66      793.95     49.36 o
   4   9  15       68.56       -5.91     50.47 o
   5   9  15      681.13      683.88     52.36 o
  -7  10  15       71.49       74.05     63.69 o
  -6  10  15       90.94       33.59     57.93 o
  -5  10  15      453.97      490.88     46.23 o
  -4  10  15      181.92      205.36     45.21 o
  -3  10  15      189.25      169.52     47.33 o
  -2  10  15      101.94       85.46     40.35 o
  -1  10  15       91.41      128.30     33.66 o
   0  10  15      507.74      464.05     45.20 o
   1  10  15      843.60      864.22     55.22 o
   2  10  15      453.11      469.87     99.12 o
   3  10  15      654.03      590.40     43.34 o
   4  10  15        0.56       30.07     34.14 o
   5  10  15       54.40       66.15     43.99 o
  -7  11  15       30.84        5.71     49.90 o
  -6  11  15        0.05       27.53     55.93 o
  -5  11  15      118.31      128.25     48.03 o
  -4  11  15      321.76      365.44     62.31 o
  -3  11  15       23.66       -1.36     40.11 o
  -2  11  15       17.10      -23.01     44.37 o
  -1  11  15      229.72      170.23     33.81 o
   0  11  15      585.60      609.47     45.65 o
   1  11  15      197.40      167.65     36.90 o
   2  11  15       70.66       19.32     37.49 o
   3  11  15       45.08       15.17     35.38 o
   4  11  15       83.12       53.37     43.44 o
  -7  12  15       22.43       22.05     40.14 o
  -6  12  15      230.82      365.49     78.99 o
  -5  12  15      361.37      484.90     46.34 o
  -4  12  15      197.06      198.63     90.38 o
  -3  12  15      331.30      342.31     49.36 o
  -2  12  15       42.68       63.45     42.70 o
  -1  12  15      994.95      968.69     61.43 o
   0  12  15     1108.62     1077.10    103.92 o
   1  12  15      636.80      695.33     49.68 o
   2  12  15     1933.86     1993.13     71.69 o
   3  12  15       89.59       35.39     31.26 o
   4  12  15       47.83       31.46     33.35 o
  -7  13  15       15.03       99.75     47.65 o
  -6  13  15      116.11       47.44    113.08 o
  -5  13  15      280.72      344.97     37.32 o
  -4  13  15        9.16        6.78     39.23 o
  -3  13  15      109.51      143.42     46.29 o
  -2  13  15      150.65      180.71     48.56 o
  -1  13  15      611.14      670.73     76.69 o
   0  13  15      683.60      736.71     48.19 o
   1  13  15       46.48       60.40     43.06 o
   2  13  15      217.96      226.29     60.26 o
   3  13  15      277.97      254.73     33.95 o
   4  13  15       73.97       48.77     30.97 o
  -6  14  15       65.91       98.51     41.88 o
  -5  14  15      136.42      179.92     54.88 o
  -4  14  15       23.05      -19.73     34.34 o
  -3  14  15       30.36      147.81     56.80 o
  -2  14  15      556.26      533.17     40.81 o
  -1  14  15      214.75      162.61     40.69 o
   0  14  15        3.79      -53.11     54.35 o
   1  14  15      730.52      831.39     49.15 o
   2  14  15       26.60        5.92     57.99 o
   3  14  15        0.13      -33.81     33.81 o
   4  14  15        9.25       20.39     39.61 o
  -6  15  15        2.15       11.32     50.28 o
  -5  15  15       51.66       53.77     71.25 o
  -4  15  15       69.20       88.06     31.30 o
  -3  15  15      643.79      707.57     52.17 o
  -2  15  15     2468.94     2622.20     92.08 o
  -1  15  15       72.78       80.96     34.78 o
   0  15  15      741.62      775.91     79.25 o
   1  15  15       14.32       -3.29     52.86 o
   2  15  15      595.47      523.31     56.75 o
   3  15  15      115.45      119.85     32.78 o
  -6  16  15      134.30      208.08     48.46 o
  -5  16  15       15.39      -55.45     55.45 o
  -4  16  15      121.93      102.25     52.76 o
  -3  16  15      179.60      189.59     32.76 o
  -2  16  15       44.77        5.97     36.77 o
  -1  16  15        2.13      -37.40     37.40 o
   0  16  15      580.03      709.52     97.11 o
   1  16  15      157.19      154.15     51.69 o
   2  16  15      136.86      182.05     40.68 o
   3  16  15       72.82       22.95     44.36 o
  -5  17  15      178.35      211.91     53.60 o
  -4  17  15       99.09       96.72     34.41 o
  -3  17  15      607.62      547.71     39.10 o
  -2  17  15       74.51       15.39     95.25 o
  -1  17  15       88.28       66.23     37.86 o
   0  17  15      210.09      201.57     37.24 o
   1  17  15      135.06       43.00     46.88 o
   2  17  15        2.94      -37.94     37.94 o
   3  17  15       60.69      -18.06     42.67 o
  -5  18  15      108.71      106.31     50.49 o
  -4  18  15       23.23       24.06     35.70 o
  -3  18  15      178.59      178.06     41.70 o
  -2  18  15        5.92       39.65     41.24 o
  -1  18  15      164.54      152.66     39.83 o
   0  18  15        0.05       11.25     35.44 o
   1  18  15      825.15      944.00     48.44 o
   2  18  15       27.07       -0.54     37.36 o
  -5  19  15        0.94       29.95     50.26 o
  -4  19  15        2.56       97.70     65.30 o
  -3  19  15      197.89      143.30     34.06 o
  -2  19  15      175.19       69.49     48.00 o
  -1  19  15      285.96      265.77     52.67 o
   0  19  15       25.91        9.78     61.20 o
   1  19  15       52.20        4.94     33.65 o
   2  19  15        0.68       43.18     42.42 o
  -4  20  15       51.22       50.76     31.43 o
  -3  20  15       70.01       88.75     39.13 o
  -2  20  15       34.63       47.17     46.65 o
  -1  20  15        9.97      -15.75     39.90 o
   0  20  15      275.41      207.01     47.50 o
   1  20  15       24.53      -38.98     43.78 o
  -3  21  15        8.61       19.87     36.38 o
  -2  21  15      306.61      253.22     45.42 o
  -1  21  15      594.78      588.31     56.88 o
   0  21  15      458.36      356.46     46.88 o
   1  21  15        0.03      -27.46     34.80 o
  -2  22  15        9.93       17.22     45.43 o
  -1  22  15       30.11      -35.55     45.80 o
   0  22  15      475.34      440.43     47.32 o
  -8   0  16       14.30      -51.17     51.17 o
  -6   0  16       10.76       32.76     64.90 o
  -4   0  16      372.87      307.35     74.05 o
  -2   0  16     4747.35     5612.71    132.47 o
   0   0  16       38.48       25.94     39.17 o
   2   0  16      593.43      579.87     74.84 o
   4   0  16       33.89       20.46     45.89 o
  -8   1  16       52.18      -21.84     51.58 o
  -7   1  16        1.41      -14.78     40.87 o
  -6   1  16       10.86       43.92     50.67 o
  -5   1  16        8.53      112.39     47.16 o
  -4   1  16      238.72      233.84     92.78 o
  -3   1  16     1811.56     2069.94     89.96 o
  -2   1  16     3693.00     4067.89     89.22 o
  -1   1  16       18.87       11.84     29.93 o
   0   1  16      391.82      360.99     32.76 o
   1   1  16       49.64       42.64     38.90 o
   2   1  16      835.00      748.85    115.87 o
   3   1  16      131.12      147.76     37.64 o
   4   1  16      870.75      878.24     46.67 o
  -8   2  16        1.11       20.39     41.14 o
  -7   2  16      261.88      189.84     64.05 o
  -6   2  16       34.30       37.48     48.03 o
  -5   2  16        7.89       62.87     45.30 o
  -4   2  16      156.95      203.31     53.49 o
  -3   2  16       19.62       69.71     50.69 o
  -2   2  16     1796.77     1876.67     85.30 o
  -1   2  16     2909.07     3017.16     69.11 o
   0   2  16      284.16      249.76     38.17 o
   1   2  16        3.96       31.94     33.27 o
   2   2  16     1583.13     1816.24     92.12 o
   3   2  16      238.29      205.05     34.51 o
   4   2  16       84.32       53.26     34.96 o
  -7   3  16       23.16       38.28     42.57 o
  -6   3  16        4.08       10.04     45.14 o
  -5   3  16       45.16       56.60     46.86 o
  -4   3  16      413.96      512.77     61.95 o
  -3   3  16      716.89      792.48     66.11 o
  -2   3  16     1037.50     1171.66     55.22 o
  -1   3  16       36.24       -1.35     29.40 o
   0   3  16       19.77       62.00     34.69 o
   1   3  16      982.25      857.41     65.28 o
   2   3  16       23.13       36.86     37.82 o
   3   3  16      513.37      443.70     58.84 o
   4   3  16      137.08      150.01     35.24 o
   5   3  16       90.15       12.07     49.34 o
  -7   4  16       24.75       63.80     39.63 o
  -6   4  16       43.57       50.26     97.96 o
  -5   4  16      213.75      263.46     53.77 o
  -4   4  16       12.03       31.58     46.93 o
  -3   4  16       15.55       -4.56     45.65 o
  -2   4  16     1223.96     1210.94     55.22 o
  -1   4  16     2158.33     2134.98     82.08 o
   0   4  16      105.03       88.40     44.57 o
   1   4  16      274.00      279.49     46.36 o
   2   4  16      135.58      123.79     40.76 o
   3   4  16      218.23      221.10     38.62 o
   4   4  16       82.91       44.01     46.67 o
   5   4  16       33.67      -13.35     41.34 o
  -7   5  16        5.32      -35.24     40.41 o
  -6   5  16      110.11       90.11     46.30 o
  -5   5  16      106.63      125.52     48.85 o
  -4   5  16       26.54       19.48     47.50 o
  -3   5  16     2638.47     2901.77     97.39 o
  -2   5  16        4.06       -1.12     34.54 o
  -1   5  16     2591.38     2739.19     79.25 o
   0   5  16        9.40      -35.85     40.44 o
   1   5  16      393.49      314.62     48.74 o
   2   5  16       13.24      -36.21     39.69 o
   3   5  16     2679.38     2755.99     81.15 o
   4   5  16       33.32       11.39     49.39 o
  -7   6  16       74.36       41.35     42.67 o
  -6   6  16      340.57      307.19     76.30 o
  -5   6  16      684.16      629.73     86.87 o
  -4   6  16        8.06       99.69     69.65 o
  -3   6  16      131.77      179.36     50.08 o
  -2   6  16       30.43       36.93     41.11 o
  -1   6  16       76.89      123.43     44.02 o
   0   6  16      934.11      824.44     60.21 o
   1   6  16     2391.28     2690.19     89.99 o
   2   6  16      276.40      217.36     40.48 o
   3   6  16       16.87       41.76     36.92 o
   4   6  16      192.74      142.88     48.99 o
  -7   7  16       39.87      -36.18     66.94 o
  -6   7  16      191.11      158.98    137.19 o
  -5   7  16        0.16      -37.00     48.37 o
  -4   7  16     1179.41     1105.93     78.80 o
  -3   7  16      306.53      355.99     76.14 o
  -2   7  16     2815.02     3137.56     98.03 o
  -1   7  16        1.64       29.36     54.97 o
   0   7  16      355.88      326.06     46.58 o
   1   7  16      128.69      118.71     39.01 o
   2   7  16        4.09       16.07     34.94 o
   3   7  16      324.70      290.71     61.54 o
   4   7  16     1229.70     1285.68     80.30 o
  -7   8  16       23.43       47.85     77.08 o
  -6   8  16      366.96      293.90     47.61 o
  -5   8  16      197.52      208.08     50.52 o
  -4   8  16      130.64      123.99     44.84 o
  -3   8  16      469.90      389.96     65.01 o
  -2   8  16     1874.89     2024.17     68.20 o
  -1   8  16       15.18       -2.43     33.75 o
   0   8  16      114.66       12.53     50.69 o
   1   8  16     2904.07     3112.73     91.81 o
   2   8  16      616.19      647.49     45.54 o
   3   8  16      169.84       84.89     54.45 o
   4   8  16      160.68      165.98     43.44 o
  -7   9  16        1.89       15.60     78.11 o
  -6   9  16       20.54       90.29     57.03 o
  -5   9  16        4.47       26.71     57.22 o
  -4   9  16        0.82      -41.18     41.18 o
  -3   9  16      280.48      177.15     44.61 o
  -2   9  16      294.41      411.12     40.50 o
  -1   9  16      114.45       89.19     33.16 o
   0   9  16        2.57        2.84     53.48 o
   1   9  16      687.05      559.00     45.04 o
   2   9  16      211.52      231.62     58.96 o
   3   9  16       49.42       61.83     48.68 o
   4   9  16       76.46      101.33     45.11 o
  -7  10  16       95.66      116.72     45.40 o
  -6  10  16      495.51      438.65     58.87 o
  -5  10  16       63.25       77.45     55.56 o
  -4  10  16     1510.87     1629.16    137.49 o
  -3  10  16      480.42      418.24     68.91 o
  -2  10  16      433.15      377.11     52.71 o
  -1  10  16      814.39      703.76     41.84 o
   0  10  16     1350.73     1507.91    126.34 o
   1  10  16     1807.29     1946.04     71.04 o
   2  10  16      812.72      803.41     51.49 o
   3  10  16      392.77      375.03     52.95 o
   4  10  16       38.84       72.40     44.05 o
  -7  11  16      135.79      274.25     48.89 o
  -6  11  16       58.94      111.36     34.90 o
  -5  11  16        0.51       52.91     57.96 o
  -4  11  16     1114.20     1356.32    186.00 o
  -3  11  16     1394.19     1447.32     70.54 o
  -2  11  16      316.33      277.70     58.27 o
  -1  11  16      192.76      206.26     34.37 o
   0  11  16       38.21       54.97     39.19 o
   1  11  16      193.15      185.87     37.88 o
   2  11  16      658.85      711.24     45.48 o
   3  11  16        7.50      -36.55     60.34 o
   4  11  16       84.40      155.77     36.02 o
  -6  12  16       15.83      -55.42     75.70 o
  -5  12  16       49.24      -27.24     57.27 o
  -4  12  16      616.16      689.54     76.55 o
  -3  12  16       15.26        4.87     42.50 o
  -2  12  16       62.57       57.00     40.24 o
  -1  12  16      550.30      511.02     49.89 o
   0  12  16      611.07      673.27     46.16 o
   1  12  16       43.18      -20.35     35.43 o
   2  12  16      118.57      106.80    101.10 o
   3  12  16        1.51       31.09     97.67 o
  -6  13  16        0.07      -50.41     50.41 o
  -5  13  16        2.23       33.88     94.60 o
  -4  13  16      102.82       17.26     36.91 o
  -3  13  16     1079.79     1061.78     49.60 o
  -2  13  16      565.70      640.57     55.26 o
  -1  13  16      413.93      449.73     44.43 o
   0  13  16        6.39      -14.70     38.00 o
   1  13  16        7.89       77.01     36.70 o
   2  13  16      142.23      107.74     33.04 o
   3  13  16      785.60      761.11     38.23 o
  -6  14  16       47.86      105.24     38.96 o
  -5  14  16      410.91      417.20     44.68 o
  -4  14  16       17.65       66.23     38.06 o
  -3  14  16      213.81      224.50     32.88 o
  -2  14  16      326.80      293.81     41.99 o
  -1  14  16      837.22      974.08     61.14 o
   0  14  16      292.66      313.57     41.57 o
   1  14  16     1437.92     1464.99     96.44 o
   2  14  16        3.12      -33.97     33.97 o
   3  14  16       81.91       65.86     36.99 o
  -6  15  16       41.06       28.49     44.37 o
  -5  15  16       94.21       60.88     44.88 o
  -4  15  16       36.10       35.42     33.15 o
  -3  15  16      154.04      223.10     32.68 o
  -2  15  16      214.05      206.49     39.47 o
  -1  15  16        8.79       76.30     41.23 o
   0  15  16       67.60       36.71     34.22 o
   1  15  16       72.97       63.20     45.34 o
   2  15  16        5.88       47.88     48.54 o
  -5  16  16        8.47      -28.48     49.37 o
  -4  16  16       12.78      -35.44     35.44 o
  -3  16  16      110.01       42.54     32.84 o
  -2  16  16       12.27       44.86    132.02 o
  -1  16  16      263.81      317.24     85.12 o
   0  16  16      829.43      983.33     62.57 o
   1  16  16      188.92      103.32     33.78 o
   2  16  16      477.62      489.61     48.10 o
  -5  17  16      158.29      212.88     49.28 o
  -4  17  16       30.02       47.93     36.02 o
  -3  17  16      131.37      128.45     30.81 o
  -2  17  16      157.69      147.47     39.02 o
  -1  17  16       85.97      103.38     35.63 o
   0  17  16       83.01       74.68     36.62 o
   1  17  16        0.10      -34.75     34.75 o
   2  17  16      369.66      462.77     32.29 o
  -4  18  16       18.75       16.94     31.33 o
  -3  18  16       77.35      110.60     45.97 o
  -2  18  16        4.58       17.69     35.63 o
  -1  18  16      111.56      125.05     42.76 o
   0  18  16      151.14      139.04     75.31 o
   1  18  16      145.43      120.89     32.43 o
  -4  19  16        1.90      -32.03     37.08 o
  -3  19  16       63.71       69.34     46.32 o
  -2  19  16      177.12      154.58     41.92 o
  -1  19  16       40.84       71.80     43.30 o
   0  19  16        0.10       76.45     46.99 o
   1  19  16       13.91        1.12     42.43 o
  -3  20  16        2.93       20.80     45.11 o
  -2  20  16      170.64      130.39     38.16 o
  -1  20  16      149.67      138.72     38.76 o
   0  20  16      892.45      950.76     60.10 o
  -2  21  16      234.91      160.02     41.04 o
  -1  21  16      129.74      107.84     42.12 o
  -7   0  17       89.66       16.18     49.98 o
  -5   0  17       20.86       47.39     62.40 o
  -3   0  17      297.23      260.49     66.34 o
  -1   0  17      310.30      364.65     60.05 o
   1   0  17     2664.97     2935.00    208.04 o
   3   0  17       40.94       19.59     46.08 o
  -7   1  17      126.40       56.27     44.58 o
  -6   1  17        8.77       -0.69     46.88 o
  -5   1  17        0.52       -9.36     43.59 o
  -4   1  17      143.88       93.77     46.29 o
  -3   1  17      787.30      920.86     64.29 o
  -2   1  17     1120.36     1140.98     67.52 o
  -1   1  17       29.51       47.72     29.55 o
   0   1  17        3.64      -22.25     30.43 o
   1   1  17      835.80      846.67     36.79 o
   2   1  17      173.18      161.61     40.10 o
   3   1  17     1070.38     1126.73     56.28 o
   4   1  17        4.01       67.44     32.02 o
  -7   2  17        0.03      -54.79     54.79 o
  -6   2  17      147.18      165.70     45.30 o
  -5   2  17       10.58       25.63     44.20 o
  -4   2  17        4.87       20.18     47.44 o
  -3   2  17       11.65      -37.74     45.59 o
  -2   2  17     1405.72     1514.60     75.39 o
  -1   2  17     2283.01     2563.23     64.74 o
   0   2  17       20.52      -11.52     28.65 o
   1   2  17       84.69      110.48     44.66 o
   2   2  17       99.30      146.58     40.11 o
   3   2  17        3.56        2.80     35.15 o
   4   2  17       48.90       47.83     34.91 o
  -7   3  17       40.39      -14.73     40.13 o
  -6   3  17      164.70      127.17     43.74 o
  -5   3  17       94.99       59.61     47.75 o
  -4   3  17      413.49      477.86    124.47 o
  -3   3  17     1031.43     1106.09     68.07 o
  -2   3  17       18.77      -33.51     33.51 o
  -1   3  17     1166.55     1125.45     52.09 o
   0   3  17      550.66      532.11     43.17 o
   1   3  17      482.75      389.96     49.75 o
   2   3  17      353.58      440.76     50.20 o
   3   3  17      753.13      834.64     47.67 o
   4   3  17     1132.86     1108.57     63.91 o
  -7   4  17       16.89      -32.68     36.22 o
  -6   4  17      211.09      171.89     44.57 o
  -5   4  17        5.56      -47.81     47.81 o
  -4   4  17      144.84      167.62     48.60 o
  -3   4  17       67.09       51.18     45.79 o
  -2   4  17      394.70      443.99     39.58 o
  -1   4  17      126.19      118.33     34.72 o
   0   4  17      411.01      331.72     39.18 o
   1   4  17      702.87      669.24     63.37 o
   2   4  17       11.39        9.56     35.28 o
   3   4  17       24.99       21.95     35.31 o
   4   4  17       63.99      111.21     45.32 o
  -7   5  17       69.60        0.49     37.23 o
  -6   5  17       80.13       74.08     43.94 o
  -5   5  17       26.21       44.50     44.37 o
  -4   5  17      235.66      263.58     50.16 o
  -3   5  17       12.89       77.62     47.10 o
  -2   5  17       70.01      118.95     50.22 o
  -1   5  17       20.52      -22.59     37.85 o
   0   5  17       27.40       25.82     29.74 o
   1   5  17       21.32       53.92     37.33 o
   2   5  17      198.09      154.62     39.13 o
   3   5  17       30.89       33.31     57.90 o
   4   5  17      387.71      441.30     50.46 o
  -7   6  17      145.67       72.39     70.32 o
  -6   6  17      285.58      248.28     84.49 o
  -5   6  17        0.26      -17.93     52.81 o
  -4   6  17      303.33      304.68     53.78 o
  -3   6  17      568.64      646.06     90.51 o
  -2   6  17      376.16      438.07     46.71 o
  -1   6  17     2645.83     3019.88     97.84 o
   0   6  17     2109.73     2179.80     74.00 o
   1   6  17      160.21      111.17     38.32 o
   2   6  17      106.17       59.19     36.97 o
   3   6  17      204.12      275.54     55.16 o
   4   6  17      461.38      569.51     52.59 o
  -7   7  17       13.73       26.37     57.64 o
  -6   7  17        2.37       46.89     44.10 o
  -5   7  17       51.01       61.58     45.01 o
  -4   7  17     1046.09     1205.49    108.37 o
  -3   7  17       22.04        5.09     69.11 o
  -2   7  17      645.83      748.68     61.12 o
  -1   7  17      540.93      558.77     52.99 o
   0   7  17        6.39       25.03     39.09 o
   1   7  17       93.75      188.00     60.97 o
   2   7  17      953.60     1015.09    102.88 o
   3   7  17      126.08      128.73     52.08 o
   4   7  17      230.53      173.49     40.74 o
  -7   8  17      124.46      182.18     44.32 o
  -6   8  17       20.70       34.70     56.02 o
  -5   8  17      173.48      214.53     63.16 o
  -4   8  17        0.72       16.60     65.32 o
  -3   8  17      167.28      127.70     71.71 o
  -2   8  17       11.79       64.92     45.38 o
  -1   8  17      930.70     1004.10     63.43 o
   0   8  17     1146.60     1152.94     66.50 o
   1   8  17      581.32      587.33     67.29 o
   2   8  17      201.34      182.15     54.55 o
   3   8  17       72.52       74.10     46.15 o
   4   8  17       56.52       52.89     42.54 o
  -6   9  17       62.17       61.42     49.86 o
  -5   9  17      218.05      347.71     66.21 o
  -4   9  17       94.09       60.15     40.80 o
  -3   9  17      819.44      766.89     48.84 o
  -2   9  17        0.22      -16.57     68.32 o
  -1   9  17      122.00       52.62     39.75 o
   0   9  17      114.19      159.27    103.17 o
   1   9  17      160.22      215.21     50.77 o
   2   9  17       43.37       36.66     50.34 o
   3   9  17     1282.62     1197.53     77.99 o
  -6  10  17        0.21       43.69     56.12 o
  -5  10  17      479.17      483.44     66.47 o
  -4  10  17        1.32       10.88     38.86 o
  -3  10  17      101.46       65.57     42.54 o
  -2  10  17       42.56       19.18     46.76 o
  -1  10  17      148.02      114.46     34.25 o
   0  10  17       85.15       41.45     49.35 o
   1  10  17     2143.30     2106.97    105.39 o
   2  10  17      112.45       89.80     43.51 o
   3  10  17       12.57       16.99     42.60 o
  -6  11  17        1.13      -39.78     39.78 o
  -5  11  17       62.96      -35.03     57.36 o
  -4  11  17       19.42       -8.57     39.75 o
  -3  11  17       56.87       20.42     37.58 o
  -2  11  17        8.44       10.93     37.76 o
  -1  11  17        0.55      -30.29     39.05 o
   0  11  17      214.80      193.31     32.88 o
   1  11  17       49.73        6.12     61.02 o
   2  11  17      207.97      245.93     50.05 o
   3  11  17       58.90       10.31     43.79 o
  -6  12  17       67.84       47.52     41.45 o
  -5  12  17       53.90       64.44     44.50 o
  -4  12  17      103.53       90.35     32.17 o
  -3  12  17      406.72      380.66     35.50 o
  -2  12  17     1396.51     1505.57     65.84 o
  -1  12  17      145.65      164.60     38.56 o
   0  12  17     1678.07     1844.00     84.42 o
   1  12  17      252.94      260.24     37.05 o
   2  12  17      764.17      874.48     62.21 o
   3  12  17        2.25      -39.06     39.06 o
  -6  13  17       32.03       32.28     49.47 o
  -5  13  17       75.93      210.50     37.99 o
  -4  13  17      497.18      440.17     31.62 o
  -3  13  17      120.91       89.40     32.00 o
  -2  13  17        7.19        9.12     37.10 o
  -1  13  17      107.33       91.64     37.87 o
   0  13  17      156.04      117.87     37.58 o
   1  13  17        0.88       10.41     37.78 o
   2  13  17      206.61      138.36     34.39 o
  -5  14  17       53.78      -19.21     54.55 o
  -4  14  17       53.05       41.64     35.84 o
  -3  14  17       14.90       -0.18     31.78 o
  -2  14  17       64.79      111.61     37.31 o
  -1  14  17       11.19        1.39     38.48 o
   0  14  17        7.05       23.52     44.96 o
   1  14  17      587.44      523.66     40.72 o
   2  14  17        0.10        2.24     35.71 o
  -5  15  17       10.75        1.06     55.05 o
  -4  15  17      133.10      116.10     29.60 o
  -3  15  17       92.52       65.00     40.03 o
  -2  15  17      788.76      852.16     48.17 o
  -1  15  17       20.85       43.10     41.35 o
   0  15  17        1.19       43.53     36.74 o
   1  15  17       18.73      -25.76     66.34 o
   2  15  17      633.19      537.15     47.67 o
  -4  16  17        0.17      -12.52     36.10 o
  -3  16  17        0.11      -33.59     67.95 o
  -2  16  17      110.60      156.47     36.87 o
  -1  16  17       23.92       47.36     37.35 o
   0  16  17      416.47      409.19     35.43 o
   1  16  17       68.45       67.98     34.98 o
  -4  17  17      123.73       69.59     46.73 o
  -3  17  17       27.19       60.41     42.08 o
  -2  17  17        2.78      -24.76     36.55 o
  -1  17  17       12.04       33.90     36.55 o
   0  17  17       51.59       13.23     48.80 o
   1  17  17       39.86       36.75     32.59 o
  -3  18  17      116.73       59.78     45.99 o
  -2  18  17       52.41       20.23     43.24 o
  -1  18  17      789.08      779.37     57.25 o
   0  18  17      178.10      187.73     43.10 o
  -2  19  17        0.46      -19.73     39.78 o
  -1  19  17       28.29        6.32     43.76 o
  -6   0  18      180.34      205.90     53.23 o
  -4   0  18       16.52       78.37     53.56 o
  -2   0  18      182.41      129.50     64.60 o
   0   0  18      484.23      502.74     47.02 o
   2   0  18       22.54      -46.41     46.41 o
  -7   1  18        0.41      -39.04     39.91 o
  -6   1  18      207.09      185.57     45.80 o
  -5   1  18      202.11      166.81     41.62 o
  -4   1  18      155.17      246.33     81.94 o
  -3   1  18       17.55       66.25     42.12 o
  -2   1  18     2436.19     2645.04    145.91 o
  -1   1  18        1.90        1.27     29.42 o
   0   1  18     2865.24     2989.97     65.73 o
   1   1  18      330.18      246.23     42.31 o
   2   1  18      958.37      908.95     44.85 o
   3   1  18      167.88      175.34     49.72 o
  -7   2  18        5.53      -34.85     41.92 o
  -6   2  18        0.53        6.10     38.41 o
  -5   2  18       59.26       81.43     56.01 o
  -4   2  18       65.08      188.13     43.26 o
  -3   2  18       76.07       45.69     42.72 o
  -2   2  18      763.62      847.13    115.67 o
  -1   2  18      337.67      318.01     33.69 o
   0   2  18     1744.44     1761.23     61.63 o
   1   2  18      128.61      130.06     30.69 o
   2   2  18      271.27      195.38     32.06 o
   3   2  18      183.11      125.03     32.69 o
  -7   3  18       10.61        0.20     49.02 o
  -6   3  18        0.89      -41.62     57.57 o
  -5   3  18       19.42      -34.48     54.97 o
  -4   3  18     1048.92     1012.20    160.98 o
  -3   3  18       65.48       84.68     50.81 o
  -2   3  18      108.13       96.97     45.73 o
  -1   3  18      179.04      217.53     35.71 o
   0   3  18       37.99        0.92     31.03 o
   1   3  18       48.36       23.42     33.28 o
   2   3  18      359.39      338.75     50.21 o
   3   3  18       10.65       20.39     32.88 o
  -7   4  18      152.18      157.99     47.28 o
  -6   4  18       61.55       17.16     41.93 o
  -5   4  18      153.83       93.29     56.71 o
  -4   4  18       24.82       45.05     42.08 o
  -3   4  18     1239.71     1209.66    100.86 o
  -2   4  18       47.79       95.87     45.22 o
  -1   4  18     2126.86     2360.08    116.52 o
   0   4  18      194.33      171.84     32.75 o
   1   4  18      422.54      401.02     36.89 o
   2   4  18        1.93       14.64     27.48 o
   3   4  18        5.99      -22.69     29.87 o
  -6   5  18       60.13       17.46     76.36 o
  -5   5  18      563.85      618.11     52.50 o
  -4   5  18        2.86       -9.99     45.51 o
  -3   5  18     1201.32     1192.15    174.09 o
  -2   5  18      318.49      289.47     67.75 o
  -1   5  18       27.57       23.03     38.17 o
   0   5  18      316.14      307.86     51.45 o
   1   5  18      477.48      460.00     39.33 o
   2   5  18       72.13      116.27     33.18 o
   3   5  18      888.61     1019.00     69.93 o
  -6   6  18      125.45      107.47     42.90 o
  -5   6  18      505.97      518.65     53.69 o
  -4   6  18      132.75       96.64     68.05 o
  -3   6  18      577.04      634.93     91.56 o
  -2   6  18       61.41       78.50     56.85 o
  -1   6  18      225.59      265.01     78.48 o
   0   6  18        2.08      -35.45     35.45 o
   1   6  18      249.56      206.73     43.03 o
   2   6  18      317.21      261.40     36.70 o
   3   6  18      323.50      276.62     44.03 o
  -6   7  18        0.73        5.06     54.80 o
  -5   7  18      437.00      387.80     68.01 o
  -4   7  18     1152.41     1297.58    101.84 o
  -3   7  18       55.54       20.85     63.80 o
  -2   7  18      353.43      267.93     68.61 o
  -1   7  18      217.80      222.13     40.72 o
   0   7  18      355.11      321.88     40.96 o
   1   7  18      184.67      169.47     38.36 o
   2   7  18      392.89      448.41     57.13 o
   3   7  18        2.28      -33.61     38.60 o
  -6   8  18      121.17       36.27     51.32 o
  -5   8  18       40.49       53.89     57.81 o
  -4   8  18       21.91      105.20     59.58 o
  -3   8  18      430.12      519.07     86.22 o
  -2   8  18      566.34      615.13     82.42 o
  -1   8  18     1799.80     1832.74     75.92 o
   0   8  18      543.99      598.14     51.99 o
   1   8  18     1858.08     1802.25     71.31 o
   2   8  18        1.09      -41.98     44.82 o
   3   8  18       48.96       65.26     43.65 o
  -6   9  18        4.60       10.54     52.41 o
  -5   9  18       15.09      -34.38     53.59 o
  -4   9  18      912.50      863.39     79.08 o
  -3   9  18       19.82       29.73     57.26 o
  -2   9  18       43.26       -1.51     52.26 o
  -1   9  18      187.23      209.84     39.19 o
   0   9  18      325.32      302.70     41.23 o
   1   9  18       64.62       37.99     36.36 o
   2   9  18      201.48      222.69     46.67 o
   3   9  18        1.25        2.38     45.26 o
  -6  10  18      327.77      414.63     51.89 o
  -5  10  18       60.35       61.60     53.07 o
  -4  10  18       16.70       86.95     57.56 o
  -3  10  18       17.69      -38.15     48.61 o
  -2  10  18      402.69      383.75     74.47 o
  -1  10  18     1068.87     1135.11     55.44 o
   0  10  18      869.79      876.74     83.72 o
   1  10  18      148.02      154.98     31.69 o
   2  10  18        0.26      -24.46     42.12 o
  -5  11  18       79.05      111.95     36.32 o
  -4  11  18      440.42      454.51     43.90 o
  -3  11  18      447.59      515.15     71.45 o
  -2  11  18       30.21        5.00     59.80 o
  -1  11  18       67.04       65.59     55.75 o
   0  11  18      182.78      244.05     37.40 o
   1  11  18      161.10      191.46     35.07 o
   2  11  18      589.28      625.14     51.72 o
  -5  12  18      121.99      139.01     53.90 o
  -4  12  18        7.11       34.50     54.50 o
  -3  12  18        7.07       20.94     37.23 o
  -2  12  18      754.49      682.92    186.52 o
  -1  12  18      164.15      156.77     51.32 o
   0  12  18      616.86      620.86     73.55 o
   1  12  18        3.98      -25.57     46.08 o
   2  12  18       12.71       15.79     29.78 o
  -5  13  18      152.52      188.52     53.99 o
  -4  13  18        6.03      144.48     79.85 o
  -3  13  18     1047.17      944.24     92.75 o
  -2  13  18       38.86       28.60     37.46 o
  -1  13  18      267.13      273.24     40.19 o
   0  13  18      233.90      238.32     35.60 o
   1  13  18      885.69      862.29     66.56 o
   2  13  18      115.62       40.74     44.42 o
  -4  14  18        3.43       75.82     53.36 o
  -3  14  18      100.30      105.41     37.90 o
  -2  14  18       84.08       29.66     37.76 o
  -1  14  18      279.53      261.52     37.44 o
   0  14  18       66.82      117.54     35.62 o
   1  14  18      260.95      209.95     42.38 o
  -3  15  18       25.46       36.34     38.85 o
  -2  15  18        5.20      -32.69     49.19 o
  -1  15  18        2.72        8.70     37.12 o
   0  15  18       14.13      150.76     97.88 o
   1  15  18      445.07      504.12     46.46 o
  -2  16  18      387.70      379.70     60.92 o
  -1  16  18       11.49      -21.81     37.86 o
   0  16  18      644.45      570.81     50.42 o
  -5   0  19        0.09       50.83     59.04 o
  -3   0  19        6.83      -29.63     59.78 o
  -1   0  19      454.00      506.80     60.24 o
   1   0  19      155.40      147.43     50.72 o
  -6   1  19        3.02       38.65     37.39 o
  -5   1  19      139.07      153.77     37.34 o
  -4   1  19      146.20      110.20     40.53 o
  -3   1  19      109.48       62.52     38.85 o
  -2   1  19     1404.86     1410.37    127.94 o
  -1   1  19       62.64       72.98     31.77 o
   0   1  19       19.40      -30.14     30.14 o
   1   1  19     1386.97     1406.16     67.83 o
   2   1  19        2.80        3.61     31.87 o
   3   1  19      192.55      177.62     39.30 o
  -6   2  19        0.10      -38.60     38.60 o
  -5   2  19      283.06      284.53     42.12 o
  -4   2  19      160.24      174.73     40.76 o
  -3   2  19      347.12      323.58     44.86 o
  -2   2  19      250.43      296.05     71.26 o
  -1   2  19        4.60      -33.64     33.64 o
   0   2  19      138.66      170.08     29.10 o
   1   2  19       67.78       57.31     29.03 o
   2   2  19       87.72       78.52     31.81 o
   3   2  19       72.47      -16.04     45.43 o
  -6   3  19       56.12       13.96     39.79 o
  -5   3  19        3.43      -37.87     54.07 o
  -4   3  19      198.11      160.12     60.30 o
  -3   3  19      291.96      245.53     41.99 o
  -2   3  19     1167.46     1163.52     57.02 o
  -1   3  19       43.01       57.94     37.38 o
   0   3  19     1239.72     1275.77     50.46 o
   1   3  19      541.59      526.51     33.74 o
   2   3  19     1086.32     1063.12     64.68 o
   3   3  19       50.98      -32.36     36.51 o
  -6   4  19       75.69       61.15     53.15 o
  -5   4  19       16.61      -41.74     41.74 o
  -4   4  19      181.87      148.36     44.29 o
  -3   4  19      997.03      945.58     76.21 o
  -2   4  19      113.62       40.68     54.85 o
  -1   4  19       28.15       46.43     34.20 o
   0   4  19      815.37      783.65     55.49 o
   1   4  19      506.75      554.81     34.24 o
   2   4  19       82.55      122.69     36.66 o
  -6   5  19       50.14       53.48     53.56 o
  -5   5  19       11.51       13.19     43.72 o
  -4   5  19      128.50       96.93     54.59 o
  -3   5  19       81.97       48.27     56.80 o
  -2   5  19       24.23      -14.33     51.70 o
  -1   5  19       55.79       63.20     37.04 o
   0   5  19      488.15      474.95     62.36 o
   1   5  19       22.89       27.13     34.83 o
   2   5  19      116.54      105.57     29.74 o
  -6   6  19      177.25       65.33     52.42 o
  -5   6  19      172.05       95.91     56.31 o
  -4   6  19      606.00      668.74     71.44 o
  -3   6  19        7.73       24.31     53.82 o
  -2   6  19      516.75      555.15     77.77 o
  -1   6  19      463.34      511.07     76.60 o
   0   6  19      791.16      798.41     53.17 o
   1   6  19        7.42       17.48     33.42 o
   2   6  19       24.56       -8.26     31.16 o
  -5   7  19      235.71      205.55     55.07 o
  -4   7  19      441.02      401.92     62.37 o
  -3   7  19        2.55      -17.92     52.37 o
  -2   7  19       23.29       85.93     58.43 o
  -1   7  19       21.85       10.15     78.19 o
   0   7  19      174.34      204.10     53.56 o
   1   7  19       41.30        5.03     39.73 o
   2   7  19      735.27      710.93     40.35 o
  -5   8  19      172.80      108.51     50.53 o
  -4   8  19        4.80       48.77     53.96 o
  -3   8  19       50.84       64.50     50.64 o
  -2   8  19      174.52      185.11     61.84 o
  -1   8  19       72.99      148.80     96.36 o
   0   8  19       24.55        0.13     35.12 o
   1   8  19        0.71       36.59     29.34 o
   2   8  19       16.28       -1.61     31.69 o
  -5   9  19      706.63      648.34     59.27 o
  -4   9  19        0.00       83.92     55.58 o
  -3   9  19      224.84      242.92     64.47 o
  -2   9  19       91.17       64.28     50.77 o
  -1   9  19      691.22      772.59     78.79 o
   0   9  19       99.50      123.97     44.51 o
   1   9  19      562.62      578.51     39.78 o
   2   9  19        6.04      -32.36     32.36 o
  -4  10  19      110.42      100.05     96.06 o
  -3  10  19      411.32      496.15     69.16 o
  -2  10  19        2.42       -2.03     48.22 o
  -1  10  19      487.40      590.91     67.61 o
   0  10  19       98.33       52.96     32.08 o
   1  10  19       24.50       -8.86     32.89 o
  -4  11  19       62.64      104.63     52.97 o
  -3  11  19        5.16       61.98     46.41 o
  -2  11  19      172.22      105.12     54.45 o
  -1  11  19      463.98      447.69     65.92 o
   0  11  19        1.95       30.14     37.10 o
   1  11  19        6.77      -19.15     31.00 o
  -4  12  19      112.76       66.04     47.08 o
  -3  12  19       24.17       85.22     53.06 o
  -2  12  19      429.86      406.91     53.97 o
  -1  12  19      629.07      688.77     62.32 o
   0  12  19      678.60      696.30     64.17 o
   1  12  19       17.35       43.11     47.34 o
  -3  13  19        0.23      -24.52     53.01 o
  -2  13  19       19.76       48.71     51.03 o
  -1  13  19        0.14      -49.38     49.38 o
   0  13  19      350.75      359.44     48.90 o
  -2  14  19       16.34      -34.00     50.77 o
  -1  14  19      102.06      122.41     50.51 o
   0  14  19       99.10       85.41     47.73 o
  -4   0  20      210.84      290.96     52.75 o
  -2   0  20      225.97      230.17     56.21 o
   2   0  20     2095.80     2275.63     81.28 o
  -5   1  20      208.23      198.27     37.95 o
  -4   1  20      155.78      192.50     74.00 o
  -3   1  20      114.15      166.51     38.38 o
  -2   1  20      390.66      338.62     39.15 o
  -1   1  20       14.90      -55.13     55.13 o
   0   1  20      513.92      516.48     42.38 o
   1   1  20      469.13      546.33     37.77 o
   2   1  20      358.87      307.47     42.74 o
  -5   2  20        4.16        7.60     44.85 o
  -4   2  20        5.51       27.46     36.48 o
  -3   2  20      382.70      353.47     43.78 o
  -2   2  20      487.32      459.13     43.38 o
  -1   2  20        0.90       12.24     52.34 o
   0   2  20      151.16      139.19     64.79 o
   1   2  20        0.21      -36.21     36.21 o
   2   2  20       47.00       51.93     41.77 o
  -5   3  20       29.40      145.16     52.62 o
  -4   3  20      269.81      147.61     48.18 o
  -3   3  20      478.01      477.76     62.01 o
  -2   3  20      413.45      451.88     61.88 o
  -1   3  20        1.34      -48.75     48.75 o
   0   3  20        1.25        3.52     30.79 o
   1   3  20      397.24      380.10     49.93 o
   2   3  20        5.74      -25.19     44.11 o
  -5   4  20       54.83       63.33     54.33 o
  -4   4  20       47.01      -48.63     48.63 o
  -3   4  20      558.63      492.46     62.70 o
  -2   4  20        6.37      -30.49     52.06 o
  -1   4  20      346.36      234.65     53.09 o
   0   4  20      144.35      189.42     34.63 o
   1   4  20      115.43      107.51     45.59 o
  -5   5  20      169.79      146.07     52.59 o
  -4   5  20      113.63      192.51     45.80 o
  -3   5  20      458.55      424.32     62.03 o
  -2   5  20      561.71      566.89     62.86 o
  -1   5  20     1272.96     1212.91     77.78 o
   0   5  20       76.70       92.06     33.42 o
   1   5  20      777.57      680.93    101.51 o
  -5   6  20      129.40      208.15     51.62 o
  -4   6  20      164.03      116.69     49.42 o
  -3   6  20       41.67       32.16     44.68 o
  -2   6  20        6.31       57.75     54.88 o
  -1   6  20      119.43      108.31     45.30 o
   0   6  20        9.14       15.26     32.07 o
   1   6  20      142.70      197.34     52.74 o
  -5   7  20      177.75      200.22     52.94 o
  -4   7  20       56.32      104.47     47.25 o
  -3   7  20        4.39       13.11     43.29 o
  -2   7  20       80.12      -33.39     52.06 o
  -1   7  20      243.21      194.17     45.59 o
   0   7  20      686.80      686.37     39.44 o
   1   7  20      160.12      173.32     31.30 o
  -4   8  20       18.60       18.36     42.34 o
  -3   8  20      213.84      158.00     45.37 o
  -2   8  20      899.73      940.88     76.93 o
  -1   8  20       63.58       25.25     43.26 o
   0   8  20      145.77      166.05     33.88 o
   1   8  20        7.50        5.16     47.62 o
  -4   9  20       39.86       -2.51     51.92 o
  -3   9  20       70.76       90.40     50.24 o
  -2   9  20      182.67       66.77     42.97 o
  -1   9  20        0.02      -13.96     48.85 o
   0   9  20      122.22      143.62     47.59 o
  -4  10  20       33.82      -49.06     49.06 o
  -3  10  20      144.27      141.29     50.32 o
  -2  10  20      477.59      411.43     60.29 o
  -1  10  20      685.87      579.56     64.45 o
   0  10  20       91.62       37.16     49.11 o
  -3  11  20      161.94      118.57     47.29 o
  -2  11  20       97.31      150.27     49.69 o
  -1  11  20       81.24       57.89     41.74 o
   0  11  20      360.67      246.13     40.35 o
  -2  12  20      224.85      267.84     49.69 o
  -1  12  20        0.22       -0.17     49.54 o
  -3   0  21      930.19      705.47     54.45 o
  -4   1  21       18.12      -54.45     54.45 o
  -3   1  21       12.91      149.82     41.09 o
  -2   1  21      169.79      144.85     57.64 o
  -1   1  21      184.59      131.29     62.28 o
  -4   2  21     1073.28      826.30     57.37 o
  -3   2  21      189.43      184.32     54.81 o
  -2   2  21        0.84      -53.15     53.15 o
  -1   2  21        0.08      -57.55     57.55 o
  -4   3  21       37.00       98.32     53.36 o
  -3   3  21       15.13      100.27     45.20 o
  -2   3  21       13.59       15.24     47.05 o
  -1   3  21        0.39       48.68     50.87 o
  -4   4  21      243.04      331.62     52.12 o
  -3   4  21      186.74      239.94     52.84 o
  -2   4  21        7.39        3.79     52.51 o
  -1   4  21       84.00       39.39     53.22 o
  -4   5  21        1.65      -10.67     44.74 o
  -3   5  21      176.74      317.12     51.96 o
  -2   5  21      146.26      123.37     51.66 o
  -1   5  21       52.81        3.88     44.34 o
  -3   6  21       59.62       18.76     50.06 o
  -2   6  21      132.50      112.00     48.03 o
  -1   6  21      117.67       64.61     47.26 o
  -3   7  21       19.39       57.19     49.31 o
  -2   7  21      182.23      171.10     46.30 o
  -1   7  21      173.09      101.85     47.72 o
  -2   8  21        7.63       64.35     47.69 o
 
